# Supplementary material for: Influence of betel nut chewing on oral microbiome in Papua New Guinea
Source: Evol Med Public Health. 2024 Nov 9;13(1):36–44. doi: 10.1093/emph/eoae030 (PMC11928724; doi:10.1093/emph/eoae030)
Supplement: eoae030_suppl_Supplementary_Tables [file eoae030_suppl_supplementary_tables.xlsx]

## Sheet: Table S1
Known bacterial species detected by Kraken2 (>10 reads)
Abiotrophia defectiva
Abyssicoccus albus
Acetivibrio saccincola
Acetivibrio thermocellus
Acetoanaerobium sticklandii
Acetobacter aceti
Acetobacter ascendens
Acetobacter ghanensis
Acetobacter orientalis
Acetobacter oryzifermentans
Acetobacter oryzoeni
Acetobacter pasteurianus
Acetobacter persici
Acetobacter senegalensis
Acetobacter sp. KACC 21233
Acetobacter tropicalis
Acetobacterium sp. KB-1
Acholeplasma axanthum
Acholeplasma brassicae
Acholeplasma hippikon
Acholeplasma laidlawii
Achromobacter deleyi
Achromobacter denitrificans
Achromobacter insolitus
Achromobacter pestifer
Achromobacter sp. AONIH1
Achromobacter sp. B7
Achromobacter sp. MFA1 R4
Achromobacter spanius
Achromobacter xylosoxidans
Acidaminococcus intestini
Acidibrevibacterium fodinaquatile
Acidihalobacter aeolianus
Acidipropionibacterium acidipropionici
Acidipropionibacterium jensenii
Acidipropionibacterium virtanenii
Acidithiobacillus ferrivorans
Acidovorax antarcticus
Acidovorax carolinensis
Acidovorax cattleyae
Acidovorax citrulli
Acidovorax monticola
Acidovorax sp. 1608163
Acidovorax sp. HDW3
Acidovorax sp. JMULE5
Acidovorax sp. JS42
Acidovorax sp. RAC01
Acidovorax sp. T1
Acinetobacter baumannii
Acinetobacter bereziniae
Acinetobacter calcoaceticus
Acinetobacter cumulans
Acinetobacter defluvii
Acinetobacter dispersus
Acinetobacter equi
Acinetobacter guillouiae
Acinetobacter haemolyticus
Acinetobacter indicus
Acinetobacter johnsonii
Acinetobacter junii
Acinetobacter lactucae
Acinetobacter lanii
Acinetobacter larvae
Acinetobacter lwoffii
Acinetobacter nosocomialis
Acinetobacter piscicola
Acinetobacter pittii
Acinetobacter radioresistens
Acinetobacter schindleri
Acinetobacter seifertii
Acinetobacter shaoyimingii
Acinetobacter soli
Acinetobacter sp. 10FS3-1
Acinetobacter sp. ACNIH1
Acinetobacter sp. ACNIH2
Acinetobacter sp. C16S1
Acinetobacter sp. CS-2
Acinetobacter sp. FDAARGOS_493
Acinetobacter sp. FDAARGOS_724
Acinetobacter sp. LoGeW2-3
Acinetobacter sp. Marseille-Q1620
Acinetobacter sp. MYb10
Acinetobacter sp. NCu2D-2
Acinetobacter sp. TGL-Y2
Acinetobacter sp. TTH0-4
Acinetobacter sp. YH12138
Acinetobacter tandoii
Acinetobacter towneri
Acinetobacter ursingii
Acinetobacter variabilis
Acinetobacter wanghuae
Acinetobacter wuhouensis
Actinoalloteichus hymeniacidonis
Actinobacillus delphinicola
Actinobacillus equuli
Actinobacillus indolicus
Actinobacillus lignieresii
Actinobacillus pleuropneumoniae
Actinobacillus porcitonsillarum
Actinobacillus sp. GY-402
Actinobacillus suis
Actinobaculum sp. 313
Actinocatenispora thailandica
Actinomadura sp. NAK00032
Actinomadura sp. WMMA1423
Actinomadura verrucosospora
Actinomarinicola tropica
Actinomyces gaoshouyii
Actinomyces howellii
Actinomyces israelii
Actinomyces lilanjuaniae
Actinomyces marmotae
Actinomyces naeslundii
Actinomyces oris
Actinomyces pacaensis
Actinomyces procaprae
Actinomyces qiguomingii
Actinomyces radicidentis
Actinomyces slackii
Actinomyces sp. 432
Actinomyces sp. Chiba101
Actinomyces sp. HMT 175
Actinomyces sp. HMT897
Actinomyces sp. oral taxon 169
Actinomyces sp. oral taxon 414
Actinomyces sp. oral taxon 897
Actinomyces sp. Z16
Actinomyces sp. zg-332
Actinomyces sp. zg-993
Actinomyces sp. ZJ34
Actinomyces sp. ZJ750
Actinomyces viscosus
Actinomyces weissii
Actinomyces wuliandei
Actinoplanes derwentensis
Actinopolyspora erythraea
Actinosynnema pretiosum
Actinotalea sp. JY-7876
Actinotignum schaalii
Acutalibacter muris
Adhaeribacter radiodurans
Adhaeribacter swui
Aequorivita sp. H23M31
Aequorivita sp. KX20305
Aeribacillus pallidus
Aerococcus christensenii
Aerococcus sanguinicola
Aerococcus urinae
Aerococcus urinaeequi
Aerococcus urinaehominis
Aerococcus viridans
Aeromicrobium chenweiae
Aeromicrobium choanae
Aeromicrobium erythreum
Aeromicrobium sp. A1-2
Aeromicrobium sp. zg-629
Aeromonas caviae
Aeromonas hydrophila
Aeromonas jandaei
Aeromonas media
Aeromonas salmonicida
Aeromonas simiae
Aeromonas veronii
Aerosticca soli
Agarilytica rhodophyticola
Agarivorans gilvus
Aggregatibacter actinomycetemcomitans
Aggregatibacter aphrophilus
Aggregatibacter segnis
Aggregatibacter sp. 2125159857
Agreia sp. COWG
Agrobacterium larrymoorei
Agrobacterium rubi
Agrobacterium tumefaciens
Agrobacterium vitis
Agrococcus carbonis
Agrococcus jejuensis
Agrococcus sp. SGAir0287
Agromyces aureus
Agromyces badenianii
Agromyces flavus
Agromyces protaetiae
Agromyces sp. G127AT
Agromyces sp. HY052
Agromyces sp. KACC 19306
Ahniella affigens
Akkermansia glycaniphila
Akkermansia muciniphila
Alcaligenes faecalis
Alcanivorax sp. N3-2A
Algibacter alginicilyticus
Algibacter sp. L1A34
Algibacter sp. L3A6
Algicoccus marinus
Algoriphagus machipongonensis
Algoriphagus sanaruensis
Algoriphagus sp. Y33
Aliarcobacter butzleri
Aliarcobacter cibarius
Aliarcobacter cryaerophilus
Aliarcobacter faecis
Aliarcobacter lanthieri
Alicycliphilus denitrificans
Alicyclobacillus ferrooxydans
Aliivibrio fischeri
Aliivibrio salmonicida
Alistipes communis
Alistipes dispar
Alistipes indistinctus
Alistipes megaguti
Alistipes sp. dk3624
Alkalihalobacillus clausii
Alkalihalobacillus krulwichiae
Alkalihalobacillus miscanthi
Alkalitalea saponilacus
Alloactinosynnema sp. L-07
Allokutzneria albata
Alloprevotella sp. E39
Altererythrobacter sp. B11
Altererythrobacter sp. ZODW24
Alteromonas macleodii
Alteromonas mediterranea
Altibacter sp. ALE3EI
Alysiella filiformis
Amedibacterium intestinale
Aminipila butyrica
Aminipila sp. CBA3637
Aminipila sp. JN-18
Aminobacter sp. MSH1
Amniculibacterium sp. G2-70
Amycolatopsis albispora
Amycolatopsis keratiniphila
Amycolatopsis mediterranei
Amycolatopsis orientalis
Amycolatopsis sp. AA4
Amycolatopsis sp. BJA-103
Amycolatopsis sp. Hca4
Amycolatopsis sp. YIM 10
Anabaena sp. WA102
Anaerobacillus isosaccharinicus
Anaerobutyricum hallii
Anaerococcus mediterraneensis
Anaerococcus obesiensis
Anaerococcus vaginalis
Anaerocolumna cellulosilytica
Anaerocolumna sedimenticola
Anaerocolumna sp. CTTW
Anaerohalosphaera lusitana
Anaerostipes caccae
Anaerostipes hadrus
Anaerostipes rhamnosivorans
Anatilimnocola aggregata
Ancylobacter pratisalsi
Ancylobacter sp. TS-1
Aneurinibacillus soli
Anoxybacillus amylolyticus
Anoxybacillus caldiproteolyticus
Anoxybacillus flavithermus
Anoxybacter fermentans
Anseongella ginsenosidimutans
Antarcticibacterium arcticum
Antarcticibacterium flavum
Apibacter raozihei
Apilactobacillus bombintestini
Apilactobacillus kunkeei
Aquabacterium olei
Aquaspirillum sp. LM1
Aquimarina sp. AD1
Aquimarina sp. AD10
Aquimarina sp. BL5
Aquimarina sp. TRL1
Aquirhabdus parva
Aquirufa nivalisilvae
Aquisalimonas sp. 2447
Aquisphaera giovannonii
Aquitalea aquatilis
Aquitalea denitrificans
Aquitalea magnusonii
Aquitalea sp. USM4
Arabia massiliensis
Arachidicoccus ginsenosidivorans
Arachidicoccus soli
Arachidicoccus sp. B3-10
Arachidicoccus sp. BS20
Arcanobacterium haemolyticum
Arcanobacterium phocae
Arcanobacterium phocisimile
Arcanobacterium sp. 2701
Arcanobacterium sp. JY-X040
Archangium gephyra
Archangium violaceum
Arcobacter anaerophilus
Arcobacter aquimarinus
Arcobacter defluvii
Arcobacter ellisii
Arcobacter sp. FWKO B
Arcobacter venerupis
Arcticibacterium luteifluviistationis
Arenibacter algicola
Aromatoleum bremense
Aromatoleum petrolei
Arsenicicoccus sp. oral taxon 190
Arsenophonus endosymbiont of Aleurodicus dispersus
Arsenophonus endosymbiont of Aphis craccivora
Arthrobacter agilis
Arthrobacter alpinus
Arthrobacter citreus
Arthrobacter crystallopoietes
Arthrobacter dokdonellae
Arthrobacter sp. 24S4-2
Arthrobacter sp. D5-1
Arthrobacter sp. ERGS1:01
Arthrobacter sp. FB24
Arthrobacter sp. KBS0702
Arthrobacter sp. NEB 688
Arthrobacter sp. PAMC 25486
Arthrobacter sp. PAMC25564
Arthrobacter sp. PGP41
Arthrobacter sp. PM3
Arthrobacter sp. QXT-31
Arthrobacter sp. U41
Arthrobacter sp. UKPF54-2
Arthrobacter sp. YC-RL1
Arthrobacter sp. YN
Arthrobacter woluwensis
Asticcacaulis excentricus
Atlantibacter hermannii
Aurantimicrobium minutum
Auraticoccus monumenti
Aureimonas sp. AU20
Aureimonas sp. OT7
Aureitalea sp. RR4-38
Auritidibacter sp. NML130574
Austwickia chelonae
Avibacterium paragallinarum
Avibacterium volantium
Azoarcus communis
Azoarcus olearius
Azoarcus pumilus
Azoarcus sp. CIB
Azoarcus sp. DD4
Azoarcus sp. DN11
Azoarcus sp. KH32C
Azoarcus sp. M9-3-2
Azospira restricta
Azospirillum brasilense
Azospirillum oryzae
Azospirillum thermophilum
Azotobacter chroococcum
Azotobacter vinelandii
Bacillus altitudinis
Bacillus cereus
Bacillus ciccensis
Bacillus circulans
Bacillus cohnii
Bacillus cytotoxicus
Bacillus dafuensis
Bacillus freudenreichii
Bacillus gobiensis
Bacillus haynesii
Bacillus luti
Bacillus marisflavi
Bacillus mycoides
Bacillus oleronius
Bacillus paranthracis
Bacillus pseudomycoides
Bacillus pumilus
Bacillus safensis
Bacillus sonorensis
Bacillus sp. 1NLA3E
Bacillus sp. CS13
Bacillus sp. DSL-17
Bacillus sp. FJAT-18017
Bacillus sp. FJAT-22090
Bacillus sp. FJAT-42376
Bacillus sp. FJAT-45348
Bacillus sp. HD4P25
Bacillus sp. KH172YL63
Bacillus sp. M4U3P1
Bacillus sp. N1-1
Bacillus sp. PAMC26568
Bacillus sp. S3
Bacillus sp. SB49
Bacillus sp. SYJ
Bacillus sp. THAF10
Bacillus sp. V3
Bacillus sp. X1(2014)
Bacillus sp. Y1
Bacillus sporothermodurans
Bacillus subtilis
Bacillus thuringiensis
Bacillus velezensis
Bacillus vietnamensis
Bacillus vini
Bacillus weihaiensis
Bacteriovorax stolpii
Bacteroides caccae
Bacteroides caecimuris
Bacteroides cellulosilyticus
Bacteroides eggerthii
Bacteroides fragilis
Bacteroides heparinolyticus
Bacteroides intestinalis
Bacteroides ovatus
Bacteroides sp. CACC 737
Bacteroides sp. CBA7301
Bacteroides sp. HF-5141
Bacteroides sp. HF-5287
Bacteroides sp. M10
Bacteroides thetaiotaomicron
Bacteroides uniformis
Bacteroides xylanisolvens
Bacteroides zoogleoformans
Baekduia soli
Bartonella apis
Bartonella tribocorum
Basfia succiniciproducens
Bathymodiolus thermophilus thioautotrophic gill symbiont
Bdellovibrio bacteriovorus
Bdellovibrio sp. ZAP7
Beggiatoa leptomitoformis
Bergeyella cardium
Berryella intestinalis
Bibersteinia trehalosi
Bifidobacterium adolescentis
Bifidobacterium angulatum
Bifidobacterium animalis
Bifidobacterium asteroides
Bifidobacterium bifidum
Bifidobacterium breve
Bifidobacterium catenulatum
Bifidobacterium choerinum
Bifidobacterium dentium
Bifidobacterium eulemuris
Bifidobacterium imperatoris
Bifidobacterium lemurum
Bifidobacterium longum
Bifidobacterium pseudocatenulatum
Bifidobacterium pseudolongum
Bifidobacterium saguini
Bifidobacterium subtile
Bifidobacterium thermophilum
Bisgaardia hudsonensis
Blastomonas fulva
Blattabacterium cuenoti
Blattabacterium punctulatus
Blattabacterium sp. (Nauphoeta cinerea)
Blautia argi
Blautia producta
Blautia sp. LZLJ-3
Blautia sp. SC05B48
Blochmannia endosymbiont of Colobopsis nipponica
Bombilactobacillus bombi
Bordetella avium
Bordetella bronchialis
Bordetella bronchiseptica
Bordetella flabilis
Bordetella genomosp. 13
Bordetella genomosp. 8
Bordetella genomosp. 9
Bordetella hinzii
Bordetella holmesii
Bordetella petrii
Bordetella pseudohinzii
Bordetella sp. H567
Bordetella sp. N
Bordetella trematum
Borrelia hermsii
Borrelia miyamotoi
Bosea sp. F3-2
Bosea sp. RAC05
Bosea sp. Tri-49
Boudabousia tangfeifanii
Brachybacterium avium
Brachybacterium ginsengisoli
Brachybacterium saurashtrense
Brachybacterium sp. P6-10-X1
Brachybacterium sp. SGAir0954
Brachybacterium vulturis
Brachyspira hampsonii
Brachyspira hyodysenteriae
Brachyspira pilosicoli
Bradymonas sediminis
Bradyrhizobium arachidis
Bradyrhizobium betae
Bradyrhizobium diazoefficiens
Bradyrhizobium erythrophlei
Bradyrhizobium genosp. B
Bradyrhizobium guangdongense
Bradyrhizobium guangzhouense
Bradyrhizobium icense
Bradyrhizobium paxllaeri
Bradyrhizobium sp. 6(2017)
Bradyrhizobium sp. BTAi1
Bradyrhizobium sp. CCBAU 051011
Bradyrhizobium sp. CCBAU 53338
Bradyrhizobium sp. ORS 285
Bradyrhizobium sp. PSBB068
Bradyrhizobium sp. SK17
Brevibacillus agri
Brevibacillus brevis
Brevibacillus laterosporus
Brevibacillus sp. SCSIO 07484
Brevibacterium aurantiacum
Brevibacterium casei
Brevibacterium linens
Brevibacterium luteolum
Brevibacterium oceani
Brevibacterium sandarakinum
Brevibacterium siliguriense
Brevibacterium sp. CS2
Brevibacterium sp. 'Marine'
Brevibacterium sp. o2
Brevibacterium sp. WO024
Brevibacterium sp. YB235
Brevilactibacter sp. MC1595
Brevundimonas mediterranea
Brevundimonas naejangsanensis
Brevundimonas sp. AJA228-03
Brevundimonas sp. Bb-A
Brevundimonas sp. CS1
Brevundimonas sp. DS20
Brevundimonas sp. GRTSA-9
Brevundimonas sp. GW460-12-10-14-LB2
Brevundimonas sp. LM2
Brevundimonas sp. LVF1
Brevundimonas sp. LVF2
Brevundimonas sp. M20
Brevundimonas sp. MF30-B
Brevundimonas sp. 'scallop'
Brevundimonas sp. SGAir0440
Brevundimonas vancanneytii
Brevundimonas vesicularis
Brochothrix thermosphacta
Brucella intermedia
Brucella pituitosa
Buchnera aphidicola
Bulleidia sp. zg-1006
Burkholderia ambifaria
Burkholderia cenocepacia
Burkholderia contaminans
Burkholderia gladioli
Burkholderia glumae
Burkholderia lata
Burkholderia multivorans
Burkholderia plantarii
Burkholderia pseudomallei
Burkholderia pseudomultivorans
Burkholderia sp. PAMC 26561
Burkholderia stabilis
Burkholderia stagnalis
Burkholderia thailandensis
Butyricimonas faecalis
Butyricimonas virosa
Butyrivibrio fibrisolvens
Butyrivibrio hungatei
Bythopirellula goksoyri
Caballeronia insecticola
Caballeronia sp. M1242
Caldibacillus thermoamylovorans
Caldichromatium japonicum
Caloramator sp. E03
Caloranaerobacter azorensis
Calothrix sp. 336/3
Calothrix sp. NIES-2098
Calothrix sp. NIES-2100
Calothrix sp. NIES-3974
Campylobacter blaseri
Campylobacter canadensis
Campylobacter coli
Campylobacter concisus
Campylobacter corcagiensis
Campylobacter cuniculorum
Campylobacter curvus
Campylobacter fetus
Campylobacter geochelonis
Campylobacter gracilis
Campylobacter helveticus
Campylobacter hepaticus
Campylobacter hyointestinalis
Campylobacter iguaniorum
Campylobacter insulaenigrae
Campylobacter jejuni
Campylobacter lanienae
Campylobacter lari
Campylobacter mucosalis
Campylobacter peloridis
Campylobacter pinnipediorum
Campylobacter rectus
Campylobacter showae
Campylobacter sp. CCUG 57310
Campylobacter sp. RM12175
Campylobacter sp. RM16192
Campylobacter sp. RM6137
Campylobacter sp. RM6914
Campylobacter sputorum
Campylobacter subantarcticus
Campylobacter upsaliensis
Campylobacter ureolyticus
Campylobacter volucris
Candidatus Aquiluna sp. 15G-AUS-rot
Candidatus Arthromitus sp. SFB-rat-Yit
Candidatus Campylobacter infans
Candidatus Cyclonatronum proteinivorum
Candidatus Deianiraea vastatrix
Candidatus Desulfofervidus auxilii
Candidatus Desulfovibrio trichonymphae
Candidatus Endomicrobium trichonymphae
Candidatus Enterovibrio luxaltus
Candidatus Erwinia haradaeae
Candidatus Filomicrobium marinum
Candidatus Fokinia solitaria
Candidatus Fonsibacter ubiquis
Candidatus Frankia datiscae
Candidatus Hamiltonella defensa
Candidatus Hodgkinia cicadicola
Candidatus Izimaplasma sp. HR1
Candidatus Kinetoplastibacterium blastocrithidii
Candidatus Kinetoplastibacterium sorsogonicusi
Candidatus Kuenenia stuttgartiensis
Candidatus Liberibacter africanus
Candidatus Methylopumilus planktonicus
Candidatus Methylopumilus universalis
Candidatus Methylospira mobilis
Candidatus Nanosynbacter lyticus
Candidatus Nardonella dryophthoridicola
Candidatus Nitrosacidococcus tergens
Candidatus Nitrosoglobus terrae
Candidatus Pantoea carbekii
Candidatus Pelagibacter sp. HIMB1321
Candidatus Pelagibacter sp. IMCC9063
Candidatus Pelagibacter sp. RS39
Candidatus Pelagibacter sp. RS40
Candidatus Phytoplasma mali
Candidatus Phytoplasma solani
Candidatus Phytoplasma ziziphi
Candidatus Planktophila dulcis
Candidatus Planktophila limnetica
Candidatus Planktophila vernalis
Candidatus Portiera aleyrodidarum
Candidatus Promineofilum breve
Candidatus Reidiella endopervernicosa
Candidatus Riesia pediculischaeffi
Candidatus Saccharimonas aalborgensis
Candidatus Sulcia muelleri
Candidatus Syntrophocurvum alkaliphilum
Candidatus Thiodictyon syntrophicum
Candidatus Thioglobus singularis
Candidatus Thioglobus sp. NP1
Candidatus Vampirococcus archaeovorus
Capnocytophaga canimorsus
Capnocytophaga cynodegmi
Capnocytophaga endodontalis
Capnocytophaga gingivalis
Capnocytophaga haemolytica
Capnocytophaga leadbetteri
Capnocytophaga sp. FDAARGOS_737
Capnocytophaga sp. H2931
Capnocytophaga sp. H4358
Capnocytophaga sp. oral taxon 323
Capnocytophaga sp. oral taxon 864
Capnocytophaga sp. oral taxon 878
Capnocytophaga sp. oral taxon 902
Capnocytophaga sputigena
Capnocytophaga stomatis
Caproiciproducens sp. 7D4C2
Caproiciproducens sp. NJN-50
Carboxydocella thermautotrophica
Cardiobacterium hominis
Carnobacterium divergens
Carnobacterium maltaromaticum
Carnobacterium sp. 17-4
Casimicrobium huifangae
Catenovulum sp. CCB-QB4
Caulobacter flavus
Caulobacter mirabilis
Caulobacter segnis
Caulobacter sp. FWC26
Caulobacter sp. K31
Caulobacter vibrioides
Cedecea neteri
Celeribacter baekdonensis
Cellulomonas fimi
Cellulomonas shaoxiangyii
Cellulomonas sp. H30R-01
Cellulomonas sp. JZ18
Cellulomonas sp. PSBB021
Cellulomonas sp. Y8
Cellulomonas taurus
Cellulophaga baltica
Cellulophaga lytica
Cellulophaga sp. L1A9
Cellulosilyticum sp. WCF-2
Cellulosimicrobium cellulans
Cellulosimicrobium sp. BI34T
Cellulosimicrobium sp. JZ28
Cellvibrio sp. KY-GH-1
Cellvibrio sp. KY-YJ-3
Cellvibrio sp. PSBB006
Cereibacter sphaeroides
Changchengzhania lutea
Chitinimonas arctica
Chitinolyticbacter meiyuanensis
Chitinophaga agri
Chitinophaga caeni
Chitinophaga pinensis
Chitinophaga sp. 1310
Chitinophaga sp. MD30
Chitinophaga sp. XS-30
Chlamydia muridarum
Chlamydia suis
Chlamydia trachomatis
Chlorobaculum limnaeum
Chlorobium phaeovibrioides
Chondrocystis sp. NIES-4102
Chondromyces crocatus
Christensenella minuta
Christensenella sp. Marseille-P3954
Chromobacterium paludis
Chromobacterium phragmitis
Chromobacterium sp. ATCC 53434
Chromobacterium vaccinii
Chromobacterium violaceum
Chryseobacterium arthrosphaerae
Chryseobacterium aureum
Chryseobacterium balustinum
Chryseobacterium bernardetii
Chryseobacterium camelliae
Chryseobacterium carnipullorum
Chryseobacterium cucumeris
Chryseobacterium gallinarum
Chryseobacterium glaciei
Chryseobacterium gleum
Chryseobacterium haifense
Chryseobacterium indologenes
Chryseobacterium indoltheticum
Chryseobacterium joostei
Chryseobacterium lactis
Chryseobacterium manosquense
Chryseobacterium nakagawai
Chryseobacterium piperi
Chryseobacterium shandongense
Chryseobacterium sp.
Chryseobacterium sp. 3008163
Chryseobacterium sp. 6424
Chryseobacterium sp. cx-624
Chryseobacterium sp. G0162
Chryseobacterium sp. G0186
Chryseobacterium sp. G0201
Chryseobacterium sp. IHB B 17019
Chryseobacterium sp. JV274
Chryseobacterium sp. NBC 122
Chryseobacterium sp. NEB161
Chryseobacterium sp. POL2
Chryseobacterium sp. SNU WT5
Chryseobacterium sp. StRB126
Chryseobacterium sp. T16E-39
Chryseobacterium taklimakanense
Chryseolinea soli
Citricoccus sp. SGAir0253
Citrobacter amalonaticus
Citrobacter freundii
Citrobacter telavivum
Clavibacter michiganensis
Clavibacter sp. DM1
Cloacibacillus porcorum
Cloacibacterium normanense
Clostridioides difficile
Clostridium aceticum
Clostridium acetobutylicum
Clostridium argentinense
Clostridium baratii
Clostridium beijerinckii
Clostridium bornimense
Clostridium botulinum
Clostridium butyricum
Clostridium chauvoei
Clostridium cochlearium
Clostridium drakei
Clostridium fermenticellae
Clostridium formicaceticum
Clostridium gasigenes
Clostridium intestinale
Clostridium isatidis
Clostridium kluyveri
Clostridium pasteurianum
Clostridium perfringens
Clostridium saccharobutylicum
Clostridium saccharoperbutylacetonicum
Clostridium scatologenes
Clostridium septicum
Clostridium sp. AWRP
Clostridium sp. BNL1100
Clostridium sp. CT4
Clostridium sp. 'deep sea'
Clostridium sp. DL-VIII
Clostridium sp. JN-1
Clostridium sp. JN-9
Clostridium sp. SY8519
Clostridium sporogenes
Clostridium taeniosporum
Clostridium tetani
Clostridium thermarum
Clostridium tyrobutyricum
Cohaesibacter sp. ES.047
Cohnella abietis
Cohnella candidum
Cohnella sp. KS 22
Cohnella sp. LGH
Cohnella sp. MFER-1
Collimonas arenae
Collimonas fungivorans
Collimonas pratensis
Collinsella aerofaciens
Colwellia sp. 20A7
Colwellia sp. Arc7-635
Colwellia sp. MT41
Comamonas aquatica
Comamonas kerstersii
Comamonas koreensis
Comamonas piscis
Comamonas serinivorans
Comamonas sp. NLF-7-7
Comamonas testosteroni
Comamonas thiooxydans
Companilactobacillus allii
Companilactobacillus crustorum
Companilactobacillus futsaii
Companilactobacillus ginsenosidimutans
Companilactobacillus heilongjiangensis
Companilactobacillus pabuli
Companilactobacillus paralimentarius
Companilactobacillus zhachilii
Conchiformibius steedae
Conexibacter sp. SYSU D00693
Coprobacter sp. 2CBH44
Coprococcus catus
Coprococcus comes
Coprococcus sp. ART55/1
Corallococcus coralloides
Corallococcus macrosporus
Corynebacterium amycolatum
Corynebacterium anserum
Corynebacterium atypicum
Corynebacterium aurimucosum
Corynebacterium camporealensis
Corynebacterium choanis
Corynebacterium cystitidis
Corynebacterium diphtheriae
Corynebacterium endometrii
Corynebacterium epidermidicanis
Corynebacterium flavescens
Corynebacterium geronticis
Corynebacterium glaucum
Corynebacterium glucuronolyticum
Corynebacterium imitans
Corynebacterium jeikeium
Corynebacterium kefirresidentii
Corynebacterium kroppenstedtii
Corynebacterium kutscheri
Corynebacterium liangguodongii
Corynebacterium macginleyi
Corynebacterium matruchotii
Corynebacterium minutissimum
Corynebacterium mustelae
Corynebacterium mycetoides
Corynebacterium pelargi
Corynebacterium phocae
Corynebacterium propinquum
Corynebacterium provencense
Corynebacterium pseudopelargi
Corynebacterium pseudotuberculosis
Corynebacterium renale
Corynebacterium riegelii
Corynebacterium rouxii
Corynebacterium sanguinis
Corynebacterium segmentosum
Corynebacterium simulans
Corynebacterium singulare
Corynebacterium sp. 1864
Corynebacterium sp. 1959
Corynebacterium sp. 2019
Corynebacterium sp. 2039
Corynebacterium sp. 4H37-19
Corynebacterium sp. FDAARGOS 1242
Corynebacterium sp. LMM-1652
Corynebacterium sp. Marseille-Q3630
Corynebacterium sp. MC1420
Corynebacterium sp. NML93-0612
Corynebacterium sp. NML98-0116
Corynebacterium sp. sy039
Corynebacterium sp. zg-320
Corynebacterium sp. zg-917
Corynebacterium sp. ZJ-599
Corynebacterium stationis
Corynebacterium striatum
Corynebacterium testudinoris
Corynebacterium timonense
Corynebacterium tuberculostearicum
Corynebacterium ulcerans
Corynebacterium urealyticum
Corynebacterium ureicelerivorans
Corynebacterium uterequi
Corynebacterium xerosis
Corynebacterium yudongzhengii
Costertonia aggregata
Crassaminicella sp. SY095
Crenobacter cavernae
Croceicoccus marinus
Croceimicrobium hydrocarbonivorans
Cruoricaptor ignavus
Cryobacterium arcticum
Cryobacterium soli
Cryobacterium sp. LW097
Cupriavidus basilensis
Cupriavidus campinensis
Cupriavidus gilardii
Cupriavidus metallidurans
Cupriavidus nantongensis
Cupriavidus necator
Cupriavidus oxalaticus
Cupriavidus pauculus
Cupriavidus taiwanensis
Curtobacterium pusillum
Curtobacterium sp. 24E2
Curtobacterium sp. BH-2-1-1
Curtobacterium sp. Csp2
Curtobacterium sp. MR_MD2014
Curtobacterium sp. SGAir0471
Curtobacterium sp. YC1
Curvibacter sp. AEP1-3
Cutibacterium acnes
Cutibacterium avidum
Cutibacterium granulosum
cyanobacterium endosymbiont of Rhopalodia gibberula
Cyanobium sp. NS01
Cyclobacterium amurskyense
Cystobacter fuscus
Cytobacillus kochii
Defluviitoga tunisiensis
Dehalobacterium formicoaceticum
Deinococcus ficus
Deinococcus radiodurans
Deinococcus wulumuqiensis
Delftia acidovorans
Delftia lacustris
Denitratisoma oestradiolicum
Denitratisoma sp. DHT3
Denitrobacterium detoxificans
Dermabacter jinjuensis
Dermabacter vaginalis
Dermacoccus nishinomiyaensis
Dermacoccus sp. PAMC28757
Dermatophilus congolensis
Desulfatibacillum aliphaticivorans
Desulfitobacterium hafniense
Desulfobulbus oligotrophicus
Desulfobulbus oralis
Desulfococcus multivorans
Desulfolutivibrio sulfoxidireducens
Desulfonema limicola
Desulfonema magnum
Desulfopila sp. IMCC35004
Desulfopila sp. IMCC35005
Desulfosarcina alkanivorans
Desulfosarcina widdelii
Desulfotomaculum ferrireducens
Desulfovibrio carbinolicus
Desulfovibrio desulfuricans
Desulfovibrio fairfieldensis
Desulfovibrio ferrophilus
Desulfovibrio marinus
Desulfovibrio piger
Desulfovibrio sp. 86
Desulfovibrio sp. G11
Desulfovibrio sp. IOR2
Desulfovibrio vulgaris
Desulfuromonas soudanensis
Desulfuromonas sp. DDH964
Devosia sp. A16
Devosia sp. MC521
Devriesea agamarum
Dialister massiliensis
Dialister pneumosintes
Diaminobutyricimonas sp. LJ205
Diaphorobacter aerolatus
Diaphorobacter ruginosibacter
Diaphorobacter sp. HDW4A
Diaphorobacter sp. HDW4B
Diaphorobacter sp. JS3051
Dickeya dianthicola
Dickeya zeae
Dietzia lutea
Dietzia sp. oral taxon 368
Dietzia timorensis
Dissulfurispira thermophila
Dokdonia sp. 4H-3-7-5
Dokdonia sp. PRO95
Dolosigranulum pigrum
Dongshaea marina
Draconibacterium orientale
Draconibacterium sp. M1
Duganella sp. AF9R3
Duganella sp. GN2-R2
Duncaniella dubosii
Dyadobacter sp. Q3-56
Dyella sp. G9
Dyella thiooxydans
Dysgonomonas sp. HDW5A
Dysgonomonas sp. HDW5B
Dysosmobacter welbionis
Echinicola rosea
Echinicola sp. 20G
Echinicola sp. LN3S3
Echinicola strongylocentroti
Ectothiorhodospira haloalkaliphila
Edaphobacter sp. 12200R-103
Edwardsiella tarda
Eggerthella lenta
Eggerthella sp. HF-1101
Eggerthella sp. YY7918
Ehrlichia canis
Ehrlichia ruminantium
Eikenella corrodens
Eikenella exigua
Elizabethkingia anophelis
Elizabethkingia meningoseptica
Elizabethkingia miricola
Elizabethkingia sp. 2-6
Elizabethkingia sp. JS20170427COW
Elizabethkingia ursingii
Empedobacter brevis
Empedobacter falsenii
Empedobacter stercoris
endosymbiont of unidentified scaly snail isolate Monju
endosymbiont 'TC1' of Trimyema compressum
Ensifer alkalisoli
Enterobacter asburiae
Enterobacter bugandensis
Enterobacter cancerogenus
Enterobacter chengduensis
Enterobacter cloacae
Enterobacter hormaechei
Enterobacter kobei
Enterobacter oligotrophicus
Enterobacter roggenkampii
Enterobacter sichuanensis
Enterobacter soli
Enterobacter sp. 638
Enterobacter sp. RHBSTW-00175
Enterobacter sp. RHBSTW-00994
Enterobacteriaceae endosymbiont of Donacia cincticornis
Enterobacteriaceae endosymbiont of Donacia tomentosa
Enterobacteriaceae endosymbiont of Neohaemonia nigricornis
Enterobacteriaceae endosymbiont of Plateumaris rustica
Enterocloster bolteae
Enterocloster clostridioformis
Enterococcus avium
Enterococcus casseliflavus
Enterococcus cecorum
Enterococcus durans
Enterococcus faecalis
Enterococcus faecium
Enterococcus gilvus
Enterococcus hirae
Enterococcus mundtii
Enterococcus rotai
Enterococcus saigonensis
Enterococcus sp. DA9
Enterococcus thailandicus
Enterococcus wangshanyuanii
Entomomonas moraniae
Entomomonas sp. F2A
Entomoplasma luminosum
Entomoplasma somnilux
Ephemeroptericola cinctiostellae
Epibacterium mobile
Epidermidibacterium keratini
Epilithonimonas vandammei
Ereboglobus luteus
Erysipelatoclostridium ramosum
Erysipelothrix inopinata
Erysipelothrix larvae
Erysipelothrix piscisicarius
Erysipelothrix rhusiopathiae
Erysipelothrix sp. HDW6A
Erysipelothrix sp. HDW6B
Erysipelothrix sp. HDW6C
Erythrobacter litoralis
Erythrobacter mangrovi
Escherichia albertii
Escherichia coli
Ethanoligenens harbinense
Eubacterium callanderi
Eubacterium limosum
Eubacterium maltosivorans
Eubacterium sp. NSJ-61
Euzebya sp. DY32-46
Euzebyella marina
Exiguobacterium acetylicum
Exiguobacterium sp. AT1b
Exiguobacterium sp. Helios
Exiguobacterium sp. MH3
Exiguobacterium sp. N4-1P
Exiguobacterium sp. U13-1
Exiguobacterium sp. ZWU0009
Ezakiella massiliensis
Faecalibacillus intestinalis
Faecalibacterium prausnitzii
Faecalibaculum rodentium
Fannyhessea vaginae
Fastidiosipila sanguinis
Fibrella sp. ES10-3-2-2
Fictibacillus phosphorivorans
Filimonas lacunae
Finegoldia magna
Fischerella sp. NIES-3754
Fischerella sp. NIES-4106
Flagellimonas maritima
Flammeovirga pectinis
Flammeovirga sp. MY04
Flaviflexus salsibiostraticola
Flaviflexus sp. dk850
Flaviflexus sp. H23T48
Flavihumibacter sp. SB-02
Flavisolibacter ginsenosidimutans
Flavivirga eckloniae
Flavobacterium album
Flavobacterium alkalisoli
Flavobacterium anhuiense
Flavobacterium arcticum
Flavobacterium columnare
Flavobacterium commune
Flavobacterium crassostreae
Flavobacterium crocinum
Flavobacterium faecale
Flavobacterium gilvum
Flavobacterium haoranii
Flavobacterium johnsoniae
Flavobacterium kingsejongi
Flavobacterium magnum
Flavobacterium nackdongense
Flavobacterium nitrogenifigens
Flavobacterium pallidum
Flavobacterium psychrophilum
Flavobacterium sangjuense
Flavobacterium sediminis
Flavobacterium sp. 140616W15
Flavobacterium sp. BB8
Flavobacterium sp. CJ74
Flavobacterium sp. CLA17
Flavobacterium sp. CS20
Flavobacterium sp. HYN0086
Flavobacterium sp. I3-2
Flavobacterium sp. KBS0721
Flavobacterium sp. LPB0248
Flavobacterium sp. M31R6
Flavobacterium sp. MDT1-60
Flavobacterium sp. P2-65
Flavobacterium sp. SLB02
Flavobacterium sp. Sr18
Flavobacterium sp. xlx-214
Flavonifractor plautii
Flintibacter sp. KGMB00164
Fluoribacter dumoffii
Formosa sediminum
Formosa sp. Hel1_31_208
Formosa sp. Hel1_33_131
Formosa sp. Hel3_A1_48
Formosa sp. L2A11
Francisella adeliensis
Francisella hispaniensis
Francisella uliginis
Frankia casuarinae
Frankia inefficax
Frederiksenia canicola
Fretibacterium fastidiosum
Friedmanniella luteola
Frigoribacterium sp. NBH87
Frischella perrara
Frondihabitans sp. 762G35
Frondihabitans sp. PAMC 28766
Fructilactobacillus fructivorans
Fructilactobacillus lindneri
Fructilactobacillus sanfranciscensis
Fulvivirga sp. S481
Furfurilactobacillus rossiae
Fusobacterium canifelinum
Fusobacterium hwasookii
Fusobacterium necrophorum
Fusobacterium nucleatum
Fusobacterium periodonticum
Fusobacterium pseudoperiodonticum
Fusobacterium sp. NSJ-57
Fusobacterium sp. oral taxon 203
Fusobacterium ulcerans
Fusobacterium varium
Galbibacter sp. BG1
Gardnerella leopoldii
Gardnerella vaginalis
Gemella haemolysans
Gemella morbillorum
Gemella sanguinis
Gemella sp. ND 6198
Gemella sp. oral taxon 928
Geminocystis sp. NIES-3708
Geminocystis sp. NIES-3709
Gemmata sp. SH-PL17
Gemmatimonas sp. TET16
Gemmatirosa kalamazoonesis
Gemmobacter sp. HYN0069
Geoalkalibacter subterraneus
Geobacillus sp. E263
Geobacillus stearothermophilus
Geobacillus subterraneus
Geobacillus thermocatenulatus
Geobacter pickeringii
Geobacter sp. DSM 9736
Geobacter sp. FeAm09
Geobacter sp. M18
Geobacter sp. SVR
Geobacter sulfurreducens
Georgenia faecalis
Georgenia sp. Z294
Georgenia sp. Z443
Geosporobacter ferrireducens
Geovibrio thiophilus
Gilliamella apicola
Gillisia sp. Hel1_33_143
Gilvibacter sp. SZ-19
Gimesia algae
Gimesia aquarii
Gimesia chilikensis
Glaciecola amylolytica
Glaciihabitans sp. INWT7
Glaciimonas sp. PAMC28666
Glaesserella parasuis
Glaesserella sp. 15-184
Gluconobacter oxydans
Gluconobacter thailandicus
Glutamicibacter creatinolyticus
Glutamicibacter halophytocola
Glutamicibacter mishrai
Glutamicibacter protophormiae
Glutamicibacter sp. ZJUTW
Gordonia bronchialis
Gordonia insulae
Gordonia iterans
Gordonia rubripertincta
Gordonia terrae
Gordonibacter urolithinfaciens
Gracilibacillus sp. SCU50
Gramella echinicola
Gramella fulva
Gramella salexigens
Gramella sp. MAR_2010_147
Granulibacter bethesdensis
Granulicella sp. 5B5
Granulicella sp. WH15
Gudongella oleilytica
Haematospirillum jordaniae
Haemophilus aegyptius
Haemophilus haemolyticus
Haemophilus influenzae
Haemophilus parahaemolyticus
Haemophilus parainfluenzae
Haemophilus pittmaniae
Haemophilus sp. oral taxon 036
Halanaerobium hydrogeniformans
Halarcobacter bivalviorum
Halarcobacter ebronensis
Halioglobus maricola
Halioglobus pacificus
Haloactinobacterium sp. HY164
Haloactinobacterium sp. RN3S43
Halobacillus halophilus
Halobacillus litoralis
Halobacillus mangrovi
Halobacteriovorax sp. BALOs_7
Halocella sp. SP3-1
Halomonas huangheensis
Halomonas hydrothermalis
Halomonas meridiana
Halomonas socia
Halomonas sp. A40-4
Halomonas sp. JS92-SW72
Halomonas sp. KO116
Halomonas sp. MCCC 1A13316
Halomonas sp. MCCC 1A13718
Halothece sp. PCC 7418
Hathewaya histolytica
Helicobacter bilis
Helicobacter canadensis
Helicobacter canis
Helicobacter cinaedi
Helicobacter himalayensis
Helicobacter pullorum
Helicobacter pylori
Helicobacter suis
Helicobacter typhlonius
Heliorestis convoluta
Herbaspirillum frisingense
Herbaspirillum huttiense
Herbaspirillum robiniae
Herbaspirillum rubrisubalbicans
Herbaspirillum seropedicae
Herbinix luporum
Histophilus somni
Humibacter sp. BT305
Humibacter sp. WJ7-1
Hydrogenimonas urashimensis
Hydrogenophaga crassostreae
Hydrogenophaga pseudoflava
Hydrogenophaga sp. BA0156
Hydrogenophaga sp. BPS33
Hydrogenophaga sp. NH-16
Hydrogenophaga sp. PAMC20947
Hydrogenophaga sp. PBC
Hydrogenophaga sp. PBL-H3
Hydrogenophaga sp. RAC07
Hydrogenophaga sp. YM1
Hydrogenophilus thermoluteolus
Hylemonella gracilis
Hymenobacter baengnokdamensis
Hymenobacter busanensis
Hymenobacter jejuensis
Hymenobacter nivis
Hymenobacter oligotrophus
Hymenobacter qilianensis
Hymenobacter radiodurans
Hymenobacter russus
Hymenobacter sedentarius
Hymenobacter sp. APR13
Hymenobacter sp. BRD128
Hymenobacter sp. BRD67
Hymenobacter sp. DG01
Hymenobacter sp. DG25A
Hymenobacter sp. DG25B
Hymenobacter sp. HDW8
Hymenobacter sp. NBH84
Hymenobacter sp. PAMC 26554
Hymenobacter sp. PAMC 26628
Hymenobacter sp. S2-20-2
Hymenobacter sp. TS19
Hypericibacter adhaerens
Hyphobacterium sp. CCMP332
Hyphomonas sp. Mor2
Ichthyobacterium seriolicida
Idiomarina andamanensis
Idiomarina loihiensis
Idiomarina sp. OT37-5b
Immundisolibacter cernigliae
Indioceanicola profundi
Inhella inkyongensis
Intestinibaculum porci
Intestinimonas butyriciproducens
Intrasporangium calvum
Janibacter indicus
Janibacter limosus
Janibacter melonis
Janibacter sp. YB324
Janthinobacterium lividum
Janthinobacterium sp. 1_2014MBL_MicDiv
Janthinobacterium sp. 17J80-10
Janthinobacterium sp. HH102
Janthinobacterium sp. Marseille
Janthinobacterium tructae
Jatrophihabitans sp. GAS493
Jejubacter calystegiae
Jeongeupia sp. HS-3
Jeongeupia sp. USM3
Jeotgalibaca arthritidis
Jeotgalibaca ciconiae
Jeotgalibaca dankookensis
Jeotgalibaca porci
Jeotgalibaca sp. PTS2502
Jeotgalibacillus malaysiensis
Jiangella sp. DSM 45060
Jonesia denitrificans
Kaistella antarctica
Kaistella carnis
Kaistella daneshvariae
Kaistella flava (ex Peng et al. 2021)
Kaistella jeonii
Keratinibaculum paraultunense
Kerstersia gyiorum
Ketobacter alkanivorans
Kibdelosporangium phytohabitans
Kingella denitrificans
Kingella kingae
Kingella oralis
Kinneretia sp. DAIF2
Kiritimatiella glycovorans
Kitasatospora sp. MMS16-BH015
Kitasatospora sp. NA04385
Klebsiella aerogenes
Klebsiella africana
Klebsiella grimontii
Klebsiella huaxiensis
Klebsiella michiganensis
Klebsiella oxytoca
Klebsiella pneumoniae
Klebsiella quasipneumoniae
Klebsiella quasivariicola
Klebsiella variicola
Kocuria flava
Kocuria indica
Kocuria palustris
Kocuria rhizophila
Kocuria rosea
Kocuria sp. KD4
Kocuria sp. TGY1120_3
Kocuria sp. TGY1127_2
Kocuria turfanensis
Kocuria varians
Koleobacter methoxysyntrophicus
Komagataeibacter europaeus
Komagataeibacter hansenii
Komagataeibacter nataicola
Komagataeibacter oboediens
Komagataeibacter saccharivorans
Komagataeibacter xylinus
Kordia antarctica
Kordia sp. SMS9
Kosakonia arachidis
Kosakonia cowanii
Kosakonia oryzae
Kosakonia radicincitans
Kosakonia sacchari
Kosakonia sp. MUSA4
Kozakia baliensis
Ktedonosporobacter rubrisoli
Kurthia sp. 11kri321
Kurthia zopfii
Kushneria konosiri
Kytococcus sedentarius
Labilibaculum antarcticum
Labilithrix luteola
Labrenzia aggregata
Labrenzia sp. VG12
Laceyella sacchari
Lachnoanaerobaculum umeaense
Lachnoclostridium phocaeense
Lachnoclostridium sp. YL32
Lacibacter sp. S13-6-6
Lacimicrobium alkaliphilum
Lacinutrix sp. 5H-3-7-4
Lacinutrix sp. Bg11-31
Lacinutrix sp. WUR7
Lacinutrix venerupis
Lacipirellula limnantheis
Lacipirellula parvula
Lacrimispora saccharolytica
Lacticaseibacillus paracasei
Lacticaseibacillus rhamnosus
Lacticaseibacillus zeae
Lactiplantibacillus paraplantarum
Lactiplantibacillus pentosus
Lactiplantibacillus plantarum
Lactobacillus acetotolerans
Lactobacillus acidophilus
Lactobacillus amylolyticus
Lactobacillus amylovorus
Lactobacillus apis
Lactobacillus crispatus
Lactobacillus delbrueckii
Lactobacillus gasseri
Lactobacillus helsingborgensis
Lactobacillus helveticus
Lactobacillus iners
Lactobacillus jensenii
Lactobacillus johnsonii
Lactobacillus kefiranofaciens
Lactobacillus kullabergensis
Lactobacillus paragasseri
Lactobacillus sp. 3B(2020)
Lactobacillus sp. JM1
Lactobacillus taiwanensis
Lactobacillus terrae
Lactobacillus ultunensis
Lactococcus allomyrinae
Lactococcus cremoris
Lactococcus garvieae
Lactococcus lactis
Lactococcus raffinolactis
Lactococcus sp. KACC 19320
Lactococcus taiwanensis
Lapidilactobacillus dextrinicus
Laribacter hongkongensis
Latilactobacillus curvatus
Latilactobacillus fuchuensis
Latilactobacillus graminis
Latilactobacillus sakei
Lautropia mirabilis
Lawsonella clevelandensis
Lawsonia intracellularis
Leclercia adecarboxylata
Leclercia sp. 4-9-1-25
Lederbergia lentus
Leeuwenhoekiella sp. ZYFB001
Legionella endosymbiont of Polyplax serrata
Legionella israelensis
Legionella lansingensis
Legionella pneumophila
Legionella sainthelensi
Legionella sp. TUM19329
Leifsonia shinshuensis
Leifsonia sp. 21MFCrub1.1
Leifsonia sp. PS1209
Leifsonia xyli
Leisingera aquaemixtae
Leisingera sp. NJS204
Lelliottia amnigena
Lentibacillus amyloliquefaciens
Lentibacillus sp. CBA3610
Lentilactobacillus buchneri
Lentilactobacillus curieae
Lentilactobacillus hilgardii
Lentilactobacillus kefiri
Lentilactobacillus parabuchneri
Lentilitoribacter sp. Alg239-R112
Lentzea guizhouensis
Leptolyngbya sp. BL0902
Leptolyngbya sp. PCC 7376
Leptospira borgpetersenii
Leptospira interrogans
Leptotrichia hofstadii
Leptotrichia hongkongensis
Leptotrichia shahii
Leptotrichia sp. oral taxon 212
Leptotrichia sp. oral taxon 498
Leptotrichia sp. oral taxon 847
Leptotrichia trevisanii
Leptotrichia wadei
Leucobacter coleopterorum
Leucobacter denitrificans
Leucobacter insecticola
Leucobacter muris
Leucobacter sp. CX169
Leucobacter triazinivorans
Leucobacter viscericola
Leuconostoc carnosum
Leuconostoc lactis
Leuconostoc mesenteroides
Leuconostoc pseudomesenteroides
Levilactobacillus brevis
Ligilactobacillus acidipiscis
Ligilactobacillus agilis
Ligilactobacillus animalis
Ligilactobacillus murinus
Ligilactobacillus saerimneri
Ligilactobacillus salivarius
Limnochorda pilosa
Limnoglobus roseus
Limnohabitans sp. 63ED37-2
Limosilactobacillus fermentum
Limosilactobacillus frumenti
Limosilactobacillus gastricus
Limosilactobacillus mucosae
Limosilactobacillus pontis
Limosilactobacillus reuteri
Limosilactobacillus vaginalis
Liquorilactobacillus hordei
Liquorilactobacillus mali
Liquorilactobacillus nagelii
Listeria grayi
Listeria innocua
Listeria ivanovii
Listeria monocytogenes
Listeria seeligeri
Listeria sp. PSOL-1
Listeria weihenstephanensis
Listeria welshimeri
Loigolactobacillus backii
Loigolactobacillus bifermentans
Loigolactobacillus coryniformis
Longibaculum sp. KGMB06250
Luteimicrobium xylanilyticum
Luteimonas sp. JM171
Luteimonas sp. MC1572
Luteimonas sp. MC1825
Luteimonas sp. YGD11-2
Luteipulveratus mongoliensis
Luteitalea pratensis
Luteolibacter luteus
Lutibacter profundi
Lysinibacillus fusiformis
Lysinibacillus sp. 2017
Lysinibacillus sp. FJAT-51161
Lysinibacillus sp. SGAir0095
Lysinibacillus sp. YS11
Lysinibacillus sphaericus
Lysinibacillus timonensis
Lysinimonas sp. KACC 19322
Lysobacter antibioticus
Lysobacter arenosi
Lysobacter capsici
Lysobacter enzymogenes
Lysobacter gummosus
Lysobacter lycopersici
Lysobacter oculi
Lysobacter soli
Lysobacter solisilvae
Lysobacter sp. H21R4
Macrococcus canis
Macrococcus caseolyticus
Magnetospira sp. QH-2
Magnetospirillum gryphiswaldense
Malaciobacter halophilus
Malaciobacter pacificus
Mammaliicoccus fleurettii
Mammaliicoccus lentus
Mammaliicoccus sciuri
Mammaliicoccus stepanovicii
Mammaliicoccus vitulinus
Mannheimia bovis
Mannheimia granulomatis
Mannheimia haemolytica
Mannheimia ovis
Mannheimia pernigra
Mannheimia sp. USDA-ARS-USMARC-1261
Mannheimia sp. ZY171111
Mannheimia varigena
Maribacter cobaltidurans
Maribacter sp. 1_2014MBL_MicDiv
Maribacter sp. HTCC2170
Maribacter sp. MJ134
Maribacter sp. T28
Marinicauda algicola
Mariniflexile sp. TRM1-10
Marinilactibacillus sp. 15R
Marinobacter fonticola
Marinobacter sp. CP1
Marinomonas algicola
Mariprofundus aestuarium
Mariprofundus ferrinatatus
Marisediminicola antarctica
Marmoricola scoriae
Massilia albidiflava
Massilia armeniaca
Massilia flava
Massilia lutea
Massilia oculi
Massilia plicata
Massilia putida
Massilia sp. CCM 8941
Massilia sp. LPB0304
Massilia sp. NR 4-1
Massilia sp. WG5
Massilia sp. YMA4
Massilia umbonata
Massilistercora timonensis
Megamonas funiformis
Megamonas hypermegale
Megasphaera elsdenii
Megasphaera stantonii
Melaminivora sp. SC2-9
Melissococcus plutonius
Mesobacillus foraminis
Mesobacillus jeotgali
Mesoplasma chauliocola
Mesoplasma florum
Mesoplasma tabanidae
Mesorhizobium erdmanii
Mesorhizobium oceanicum
Mesorhizobium sp. INR15
Mesorhizobium sp. L-2-11
Mesorhizobium sp. M7A.F.Ce.TU.012.03.2.1
Mesorhizobium sp. M7D.F.Ca.US.005.01.1.1
Mesorhizobium sp. M9A.F.Ca.ET.002.03.1.2
Mesorhizobium sp. N3
Mesorhizobium sp. Pch-S
Metabacillus litoralis
Metabacillus sp. cB07
Metabacillus sp. KUDC1714
Methylibium sp. Pch-M
Methylobacterium aquaticum
Methylobacterium brachiatum
Methylobacterium currus
Methylobacterium durans
Methylobacterium indicum
Methylobacterium phyllosphaerae
Methylobacterium sp. 17Sr1-43
Methylobacterium sp. 4-46
Methylobacterium sp. DM1
Methylobacterium sp. WL1
Methylobacterium terrae
Methylocaldum marinum
Methyloceanibacter caenitepidi
Methylocystis heyeri
Methylocystis parvus
Methyloligella sp. GL2
Methylomonas koyamae
Methylomonas sp. LL1
Methylomonas sp. LW13
Methylomusa anaerophila
Methylophaga frappieri
Methylophaga nitratireducenticrescens
Methylophilus medardicus
Methylorubrum populi
Methyloversatilis sp. RAC08
Methylovirgula ligni
Microbacterium amylolyticum
Microbacterium aurum
Microbacterium caowuchunii
Microbacterium chocolatum
Microbacterium foliorum
Microbacterium hominis
Microbacterium hydrocarbonoxydans
Microbacterium lemovicicum
Microbacterium lushaniae
Microbacterium oleivorans
Microbacterium oryzae
Microbacterium oxydans
Microbacterium protaetiae
Microbacterium pygmaeum
Microbacterium schleiferi
Microbacterium sediminis
Microbacterium sp. 1.5R
Microbacterium sp. 10M-3C3
Microbacterium sp. 4R-513
Microbacterium sp. A18JL241
Microbacterium sp. ABRD_28
Microbacterium sp. BH-3-3-3
Microbacterium sp. CBA3102
Microbacterium sp. HY82
Microbacterium sp. JZ31
Microbacterium sp. LKL04
Microbacterium sp. No. 7
Microbacterium sp. Nx66
Microbacterium sp. NY27
Microbacterium sp. PM5
Microbacterium sp. RG1
Microbacterium sp. Se63.02b
Microbacterium sp. TPU 3598
Microbacterium sp. WY121
Microbacterium sp. XT11
Microbacterium sp. Y-01
Microbacterium sp. YJN-G
Microbacterium wangchenii
Microbulbifer thermotolerans
Microcella alkaliphila
Micrococcus luteus
Micrococcus sp. KBS0714
Microcoleus sp. PCC 7113
Microlunatus sagamiharensis
Microlunatus soli
Microlunatus sp. Gsoil 973
Microlunatus sp. KUDC0627
Micromonospora coriariae
Micromonospora coxensis
Micromonospora echinospora
Micromonospora rifamycinica
Micromonospora sagamiensis
Micromonospora siamensis
Micromonospora sp. WMMA2032
Micromonospora sp. WMMC415
Micromonospora zamorensis
Micropruina glycogenica
Microterricola viridarii
Microvirga ossetica
Microvirga sp. VF16
Microvirgula aerodenitrificans
Minicystis rosea
Miniimonas sp. S16
Mitsuaria sp. 7
Mobilicoccus sp. NJES-13
Mobiluncus curtisii
Modestobacter marinus
Mogibacterium diversum
Mogibacterium pumilum
Monoglobus pectinilyticus
Moraxella bovis
Moraxella bovoculi
Moraxella catarrhalis
Moraxella cuniculi
Moraxella nonliquefaciens
Moraxella osloensis
Moraxella ovis
Morganella morganii
Moritella yayanosii
Mucilaginibacter celer
Mucilaginibacter ginkgonis
Mucilaginibacter ginsenosidivorans
Mucilaginibacter ginsenosidivorax
Mucilaginibacter gotjawali
Mucilaginibacter mali
Mucilaginibacter mallensis
Mucilaginibacter rubeus
Mucilaginibacter sp. 14171R-50
Mucilaginibacter sp. F39-2
Mucilaginibacter xinganensis
Mumia sp. ZJ1417
Murdochiella vaginalis
Muribaculum gordoncarteri
Muribaculum intestinale
Muricauda lutaonensis
Muricauda sp. 501str8
Muriicola sp. MMS17-SY002
Mycetocola sp. JXN-3
Mycetocola zhujimingii
Mycobacterium avium
Mycobacterium cookii
Mycobacterium dioxanotrophicus
Mycobacterium gordonae
Mycobacterium grossiae
Mycobacterium heidelbergense
Mycobacterium kansasii
Mycobacterium kubicae
Mycobacterium mantenii
Mycobacterium paraseoulense
Mycobacterium parmense
Mycobacterium riyadhense
Mycobacterium saskatchewanense
Mycobacterium sp. DL440
Mycobacterium sp. JS623
Mycobacteroides abscessus
Mycobacteroides immunogenum
Mycobacteroides salmoniphilum
Mycobacteroides saopaulense
Mycolicibacillus koreensis
Mycolicibacter hiberniae
Mycolicibacterium aubagnense
Mycolicibacterium aurum
Mycolicibacterium boenickei
Mycolicibacterium celeriflavum
Mycolicibacterium chitae
Mycolicibacterium fallax
Mycolicibacterium fortuitum
Mycolicibacterium goodii
Mycolicibacterium helvum
Mycolicibacterium insubricum
Mycolicibacterium litorale
Mycolicibacterium madagascariense
Mycolicibacterium mageritense
Mycolicibacterium parafortuitum
Mycolicibacterium pulveris
Mycolicibacterium smegmatis
Mycolicibacterium sp. LJ126
Mycolicibacterium sp. Z-34
Mycolicibacterium tokaiense
Mycoplasma agalactiae
Mycoplasma alkalescens
Mycoplasma anatis
Mycoplasma anseris
Mycoplasma anserisalpingitidis
Mycoplasma arginini
Mycoplasma arthritidis
Mycoplasma bovigenitalium
Mycoplasma bovirhinis
Mycoplasma bovis
Mycoplasma californicum
Mycoplasma canadense
Mycoplasma canis
Mycoplasma citelli
Mycoplasma cloacale
Mycoplasma columbinasale
Mycoplasma columbinum
Mycoplasma columborale
Mycoplasma conjunctivae
Mycoplasma cynos
Mycoplasma dispar
Mycoplasma edwardii
Mycoplasma felis
Mycoplasma gallinaceum
Mycoplasma gallopavonis
Mycoplasma glycophilum
Mycoplasma hominis
Mycoplasma hyopneumoniae
Mycoplasma hyorhinis
Mycoplasma hyosynoviae
Mycoplasma iowae
Mycoplasma leachii
Mycoplasma maculosum
Mycoplasma meleagridis
Mycoplasma nasistruthionis
Mycoplasma neurolyticum
Mycoplasma orale
Mycoplasma phocicerebrale
Mycoplasma phocidae
Mycoplasma phocirhinis
Mycoplasma pullorum
Mycoplasma pulmonis
Mycoplasma salivarium
Mycoplasma sp. (ex Biomphalaria glabrata)
Mycoplasma sp. 1654_15
Mycoplasma sp. C264-NAS
Mycoplasma sp. Mirounga ES2805-ORL
Mycoplasma sp. Mirounga ES2806-GEN
Mycoplasma sp. Mirounga ES2806-NAS
Mycoplasma sp. NEAQ87857
Mycoplasma sp. OR1901
Mycoplasma sp. Pen4
Mycoplasma sp. Phocoena C-264-GEN
Mycoplasma sp. Zaradi2
Mycoplasma struthionis
Mycoplasma synoviae
Myroides fluvii
Myroides odoratimimus
Myroides odoratus
Myroides phaeus
Myxococcus hansupus
Myxococcus xanthus
Nakamurella sp. PAMC28650
Nakamurella sp. s14-144
Ndongobacter massiliensis
Neisseria animalis
Neisseria animaloris
Neisseria bacilliformis
Neisseria brasiliensis
Neisseria canis
Neisseria chenwenguii
Neisseria cinerea
Neisseria dentiae
Neisseria elongata
Neisseria flavescens
Neisseria gonorrhoeae
Neisseria lactamica
Neisseria meningitidis
Neisseria mucosa
Neisseria musculi
Neisseria polysaccharea
Neisseria shayeganii
Neisseria sicca
Neisseria sp. 10022
Neisseria sp. KEM232
Neisseria sp. ZJ785
Neisseria subflava
Neisseria wadsworthii
Neisseria weaveri
Neisseria zalophi
Neisseria zoodegmatis
Neoasaia chiangmaiensis
Neobacillus cucumis
Neobacillus mesonae
Neomicrococcus aestuarii
Neptunomonas phycophila
Nesterenkonia sp. NBAIMH1
Niabella ginsenosidivorans
Nibribacter ruber
Nibricoccus aquaticus
Nissabacter sp. SGAir0207
Nitratireductor sp. SY7
Nitrincola sp. KXZD1103
Nitrosomonas sp. Is79A3
Nitrosomonas ureae
Nitrospira sp. KM1
Niveibacterium sp. HC41
Nocardia arthritidis
Nocardia asteroides
Nocardia brasiliensis
Nocardia cyriacigeorgica
Nocardia farcinica
Nocardia mangyaensis
Nocardia otitidiscaviarum
Nocardia seriolae
Nocardia sp. CS682
Nocardia sp. WCH-YHL-001
Nocardia terpenica
Nocardia wallacei
Nocardia yunnanensis
Nocardioides anomalus
Nocardioides aromaticivorans
Nocardioides baekrokdamisoli
Nocardioides cynanchi
Nocardioides daphniae
Nocardioides euryhalodurans
Nocardioides houyundeii
Nocardioides humi
Nocardioides marinisabuli
Nocardioides mesophilus
Nocardioides sambongensis
Nocardioides sp. 603
Nocardioides sp. dk884
Nocardioides sp. HDW12A
Nocardioides sp. HDW12B
Nocardioides sp. HY056
Nocardioides sp. JQ2195
Nocardioides sp. JS614
Nocardioides sp. MC1495
Nocardioides sp. S-1144
Nocardioides sp. S5
Nocardioides sp. S-713
Nocardioides sp. WS12
Nocardioides sp. zg-1228
Nocardioides sp. zg-579
Nocardioides ungokensis
Nocardiopsis dassonvillei
Nodularia spumigena
Nonlabens ponticola
Nonlabens sediminis
Nonlabens sp. Hel1_33_55
Nonlabens sp. MB-3u-79
Nonlabens spongiae
Nonomuraea nitratireducens
Nonomuraea sp. ATCC 55076
Nostoc sp. C052
Nostoc sp. NIES-3756
Nostoc sp. NIES-4103
[truncated: 1,158 more rows]

## Sheet: Table S2
Species
Abelmoschus angulosus
Abelmoschus caillei
Abelmoschus crinitus
Abelmoschus enbeepeegearensis
Abelmoschus esculentus
Abelmoschus ficulneus
Abelmoschus manihot
Abelmoschus moschatus
Abelmoschus sagittifolius
Abelmoschus sp. PI639741
Abelmoschus sp. SUA/10
Abelmoschus tuberculatus
Abrodictyum angustimarginatum
Abrodictyum asae-grayi
Abrodictyum boninense
Abrodictyum brassii
Abrodictyum caudatum
Abrodictyum cylindratum
Abrodictyum dentatum
Abrodictyum elongatum
Abrodictyum laetum
Abrodictyum meifolium
Abrodictyum obscurum
Abrodictyum pachyphlebium
Abrodictyum parviflorum
Abrodictyum pseudorigidum
Abrodictyum rigidum
Abrodictyum schlechteri
Abrodictyum sp. JYD-2015a
Abrodictyum strictum
Abrodictyum tamarisciforme
Abroma augustum
Abrotanella caespitosa
Abrotanella emarginata
Abrotanella fertilis
Abrotanella forsteroides
Abrotanella inconspicua
Abrotanella linearifolia
Abrotanella linearis
Abrotanella muscosa
Abrotanella nivigena
Abrotanella patearoa
Abrotanella purpurea
Abrotanella pusilla
Abrotanella rostrata
Abrotanella rosulata
Abrotanella scapigera
Abrotanella spathulata
Abrotanella submarginata
Abrotanella trichoachaenia
Abrotanella trilobata
Abrus canescens
Abrus fruticulosus
Abrus melanospermus
Abrus precatorius
Abrus pulchellus
Abrus sp. 3 BPS-2012
Abrus sp. Gostel 720
Abrus sp. JP-2019
Abrus sp. MP 729
Abrus sp. PA4A0222
Abutilon abutiloides
Abutilon angulatum
Abutilon auritum
Abutilon austroafricanum
Abutilon bidentatum
Abutilon costicalyx
Abutilon eremitopetalum
Abutilon fraseri
Abutilon fruticosum
Abutilon glaucum
Abutilon grandiflorum
Abutilon grandifolium
Abutilon hulseanum
Abutilon incanum
Abutilon indicum
Abutilon itatiaiae
Abutilon mauritianum
Abutilon megapotamicum
Abutilon menziesii
Abutilon micropetalum
Abutilon muticum
Abutilon oxycarpum
Abutilon palmeri
Abutilon pannosum
Abutilon reflexum
Abutilon sandwicense
Abutilon sonneratianum
Abutilon sp. JP-2019
Abutilon sp. LHMS 2427
Abutilon sp. TK2_E8_NMK
Abutilon sp. TK2_F8_SI
Abutilon sp. TK2_G8_MRC
Abutilon sp. TK2_H8_FIELD
Abutilon sp. TRK-2015
Abutilon sp. UHURU1814-17
Abutilon sp. UHURU1815-17
Abutilon sp. UHURU1816-17
Abutilon sp. UHURU1817-17
Abutilon theophrasti
Abutilon x hybridum
Acacia acanthoclada
Acacia acuaria
Acacia acuminata
Acacia ampliata
Acacia andrewsii
Acacia anthochaera
Acacia ashbyae
Acacia assimilis
Acacia aulacophylla
Acacia blakelyi
Acacia burkittii
Acacia cerastes
Acacia colletioides
Acacia confusa
Acacia coolgardiensis
Acacia crassicarpa
Acacia cyclops
Acacia daphnifolia
Acacia dealbata
Acacia diallaga
Acacia duriuscula
Acacia effusifolia
Acacia eremaea
Acacia erinacea
Acacia exocarpoides
Acacia formidabilis
Acacia fragilis
Acacia gibbosa
Acacia hemiteles
Acacia heteroclita
Acacia inceana
Acacia jennerae
Acacia jibberdingensis
Acacia karina
Acacia kochii
Acacia lasiocalyx
Acacia ligulata
Acacia lineolata
Acacia longiphyllodinea
Acacia longispinea
Acacia melanoxylon
Acacia merrallii
Acacia murrayana
Acacia neurophylla
Acacia obtecta
Acacia oldfieldii
Acacia prainii
Acacia pseudo-eburnea
Acacia puncticulata
Acacia ramulosa
Acacia resinimarginea
Acacia resinosa
Acacia restiacea
Acacia rostellifera
Acacia scalena
Acacia scirpifolia
Acacia scleroclada
Acacia sclerosperma
Acacia sibina
Acacia stanleyi
Acacia stereophylla
Acacia sulcaticaulis
Acacia tetragonophylla
Acacia tysonii
Acacia umbraculiformis
Acacia uncinella
Acacia websteri
Acacia woodmaniorum
Acacia xanthina
Acacia yorkrakinensis
Acaena agnipila
Acaena alpina
Acaena anserinifolia
Acaena antarctica
Acaena argentea
Acaena buchananii
Acaena caesiglauca
Acaena caespitosa
Acaena cylindristachya
Acaena digitata
Acaena dumicola
Acaena echinata
Acaena elongata
Acaena emittens
Acaena eupatoria
Acaena exigua
Acaena fissistipula
Acaena glabra
Acaena inermis
Acaena integerrima
Acaena juvenca
Acaena laevigata
Acaena latebrosa
Acaena leptacantha
Acaena lucida
Acaena macrocephala
Acaena magellanica
Acaena masafuerana
Acaena microphylla
Acaena minor
Acaena montana
Acaena multifida
Acaena novae-zelandiae
Acaena ovalifolia
Acaena ovina
Acaena pallida
Acaena patagonica
Acaena pinnatifida
Acaena platyacantha
Acaena poeppigiana
Acaena profundeincisa
Acaena rorida
Acaena saccaticupula
Acaena sericea
Acaena sp. LHMS 1353
Acaena splendens
Acaena subincisa
Acaena tenera
Acaena tesca
Acaena trifida
Acaena x anserovina
Acalypha alopecuroidea
Acalypha aristata
Acalypha australis
Acalypha bisetosa
Acalypha californica
Acalypha capillipes
Acalypha chamaedrifolia
Acalypha chirindica
Acalypha ciliata
Acalypha cuspidata
Acalypha diversifolia
Acalypha eremorum
Acalypha glabrata
Acalypha glechomifolia
Acalypha gracilens
Acalypha grisebachiana
Acalypha hispida
Acalypha indica
Acalypha insulana
Acalypha lanceolata
Acalypha macrostachya
Acalypha monostachya
Acalypha mortoniana
Acalypha nemorum
Acalypha ostryifolia
Acalypha phleoides
Acalypha platyphylla
Acalypha radians
Acalypha rhombifolia
Acalypha rhomboidea
Acalypha schiedeana
Acalypha setosa
Acalypha siamensis
Acalypha sp. Big Scrub
Acalypha sp. CP249
Acalypha sp. CP270
Acalypha sp. MP 461
Acalypha sp. MP 756
Acalypha sp. MP 773
Acalypha sp. Qiu95079
Acalypha sp. RBGK 7740
Acalypha villosa
Acalypha virginica
Acalypha wilkesiana
Acanthophippium mantinianum
Acanthophippium sylhetense
Acanthus arboreus
Acanthus ebracteatus
Acanthus eminens
Acanthus ilicifolius
Acanthus leucostachyus
Acanthus longifolius
Acanthus mollis
Acanthus montanus
Acanthus pubescens
Acanthus sennii
Acanthus spinosus
Acanthus volubilis
Aceratium concinnum
Aceratium doggrellii
Aceratium ferrugineum
Aceratium ledermannii
Aceratium megalospermum
Aceratium oppositifolium
Aceratium sericoleopsis
Acmella caulirhiza
Acmella decumbens
Acmella lundellii
Acmella oleracea
Acmella paniculata
Acmella radicans
Acmella repens
Acriopsis indica
Acriopsis javanica
Acriopsis sp. Chase O-149
Acriopsis sp. Chase O-9060
Acriopsis sp. HTK-2017
Acriopsis sp. Wien BG
Acriopsis sumatrana
Acroceras amplectens
Acroceras attenuatum
Acroceras boivinii
Acroceras calcicola
Acroceras cf. boivinii JH-2017
Acroceras diffusum
Acroceras excavatum
Acroceras hubbardii
Acroceras ivohibense
Acroceras macrum
Acroceras munroanum
Acroceras sp. Hodkinson 264
Acroceras sp. JH-2017
Acroceras tenuicaule
Acroceras tonkinense
Acroceras zizanioides
Acronychia acidula
Acronychia acronychioides
Acronychia baeuerlenii
Acronychia crassipetala
Acronychia imperforata
Acronychia laevis
Acronychia ledermannii
Acronychia oblongifolia
Acronychia pedunculata
Acronychia pullei
Acronychia sp. Batavia Downs
Acronychia sp. WSP-2005
Acronychia trifoliolata
Acronychia vestita
Acronychia wilcoxiana
Acrostichum aureum
Acrostichum aureum x Acrostichum speciosum
Acrostichum danaeifolium
Acrostichum scandens
Acrostichum sp. B1-005
Acrostichum speciosum
Acrothamnus colensoi
Acrothamnus hookeri
Acrothamnus maccraei
Acrothamnus montanus
Acrothamnus sp. PK-2017
Acrothamnus spathaceus
Acrothamnus suaveolens
Actephila bella
Actephila excelsa
Actephila foetida
Actephila grandifolia
Actephila lindleyi
Actephila sessilifolia
Actinodaphne acuminata
Actinodaphne borneensis
Actinodaphne cupularis
Actinodaphne diversifolia
Actinodaphne forrestii
Actinodaphne glabra
Actinodaphne glomerata
Actinodaphne henryi
Actinodaphne lancifolia
Actinodaphne lecomtei
Actinodaphne macrophylla
Actinodaphne madraspatana
Actinodaphne maingayi
Actinodaphne malaccensis
Actinodaphne myriantha
Actinodaphne nitida
Actinodaphne obovata
Actinodaphne omeiensis
Actinodaphne pilosa
Actinodaphne procera
Actinodaphne pruinosa
Actinodaphne sesquipedalis
Actinodaphne sp. BT_0067702878
Actinodaphne sp. JH-2017
Actinodaphne sp. NO-2017
Actinodaphne trichocarpa
Actinorhytis calapparia
Actinoscirpus grossus
Actinostachys digitata
Actinostachys laevigata
Actinostachys pennula
Actinostachys subtrijuga
Acystopteris japonica
Acystopteris taiwaniana
Acystopteris tenuisecta
Adenanthera malayana
Adenanthera microsperma
Adenanthera pavonina
Adenanthera sp. Carlsen 3258
Adenanthera sp. JH-2017
Adenia digitata
Adenia fruticosa
Adenia gummifera
Adenia heterophylla
Adenia hondala
Adenia isaloensis
Adenia keramanthus
Adenia kirkii
Adenia macrophylla
Adenia mannii
Adenia sp. Tokuoka 261
Adenia spinosa
Adenia volkensii
Adenoncos parviflora
Adenostemma involucratum
Adenostemma lavenia
Adenostemma macrophyllum
Adenostemma viscosum
Adiantum aethiopicum
Adiantum aleuticum
Adiantum capillus-veneris
Adiantum caudatum
Adiantum formosum
Adiantum hispidulum
Adiantum malesianum
Adiantum nelumboides
Adiantum pedatum
Adiantum peruvianum
Adiantum raddianum
Adiantum reniforme
Adiantum shastense
Adiantum sp. Qiu 95118
Adiantum tenerum
Adiantum tetraphyllum
Adiantum trapeziforme
Adiantum tricholepis
Adina eurhyncha
Adina hainanensis
Adina malaccensis
Adina metcalfii
Adina multifolia
Adina pilulifera
Adina pubicostata
Adina rubella
Adina sp. SGR-2001
Adina sp. wang1102
Adinandra bockiana
Adinandra cf. integerrima KR1860
Adinandra cf. integerrima KR2027
Adinandra dumosa
Adinandra elegans
Adinandra formosana
Adinandra glischroloma
Adinandra hainanensis
Adinandra hirta
Adinandra integerrima
Adinandra lasiostyla
Adinandra megaphylla
Adinandra millettii
Adinandra nitida
Adinandra sp. JH-2017
Adinandra yaeyamensis
Aegialitis annulata
Aegialitis rotundifolia
Aegiceras corniculatum
Aeginetia indica
Aeschynanthus acuminatus
Aeschynanthus austroyunnanensis
Aeschynanthus bracteatus
Aeschynanthus buxifolius
Aeschynanthus curtisii
Aeschynanthus hartleyi
Aeschynanthus hildebrandtii
Aeschynanthus lancilimbus
Aeschynanthus longicalyx
Aeschynanthus longicaulis
Aeschynanthus longiflorus
Aeschynanthus micranthus
Aeschynanthus moningeriae
Aeschynanthus obconicus
Aeschynanthus pulcher
Aeschynanthus roseoflorus
Aeschynanthus solomonensis
Aeschynanthus sp. US:3530820
Aeschynanthus tricolor
Aeschynomene abyssinica
Aeschynomene afraspera
Aeschynomene americana
Aeschynomene aspera
Aeschynomene bella
Aeschynomene brevifolia
Aeschynomene ciliata
Aeschynomene crassicaulis
Aeschynomene cristata
Aeschynomene deamii
Aeschynomene deightonii
Aeschynomene denticulata
Aeschynomene elaphroxylon
Aeschynomene evenia
Aeschynomene filosa
Aeschynomene fluitans
Aeschynomene fluminensis
Aeschynomene heurckeana
Aeschynomene hispida
Aeschynomene indica
Aeschynomene lateritia
Aeschynomene magna
Aeschynomene mediocris
Aeschynomene montevidensis
Aeschynomene nilotica
Aeschynomene paraguayensis
Aeschynomene parviflora
Aeschynomene patula
Aeschynomene pfundii
Aeschynomene pluriarticulata
Aeschynomene pratensis
Aeschynomene pulchella
Aeschynomene pygmaea
Aeschynomene rostrata
Aeschynomene rudis
Aeschynomene scabra
Aeschynomene schimperi
Aeschynomene schindleri
Aeschynomene selloi
Aeschynomene sensitiva
Aeschynomene sp. (328)
Aeschynomene sp. (353)
Aeschynomene sp. CC-2008
Aeschynomene sp. DC-2017
Aeschynomene sp. DC-2019
Aeschynomene sp. JP-2019
Aeschynomene tambacoundensis
Aeschynomene uniflora
Aeschynomene unijuga
Aeschynomene villosa
Aeschynomene virginica
Afrohybanthus aurantiacus
Afrohybanthus buxifolius
Afrohybanthus enneaspermus
Agalmyla biflora
Agalmyla bilirana
Agalmyla chalmersii
Agalmyla clarkei
Agalmyla glabra
Agalmyla parasitica
Agalmyla paucipilosa
Agalmyla sojoliana
Agalmyla sp. SH-2010
Aganope balansae
Aganope dinghuensis
Aganope gabonica
Aganope heptaphylla
Aganope impressa
Aganope leucobotrya
Aganope sp. JJD-2001
Aganope stuhlmannii
Aganope thyrsiflora
Agatea longipedicellata
Agatea pancheri
Agatea schlechteri
Agatea veillonii
Agathis alba
Agathis atropurpurea
Agathis australis
Agathis borneensis
Agathis corbassonii
Agathis dammara
Agathis endertii
Agathis labillardierei
Agathis lanceolata
Agathis lenticula
Agathis macrophylla
Agathis microstachya
Agathis montana de Laub. 1969
Agathis moorei
Agathis obtusa
Agathis ovata
Agathis palmerstonii
Agathis philippinensis
Agathis robusta
Agathis silbae
Agathis vitiensis
Aglaia abbreviata
Aglaia aff. saltatorum Cabalion 2867
Aglaia aff. saltatorum Smith 1476
Aglaia aff. sessilifolia JS-2020
Aglaia aff. spectabilis Pannell 2083
Aglaia aff. tomentosa Frodin et al. 2770
Aglaia aff. tomentosa McDonald & Ismail 3715
Aglaia agglomerata
Aglaia aherniana
Aglaia amplexicaulis
Aglaia angustifolia
Aglaia apiocarpa
Aglaia archboldiana
Aglaia argentea
Aglaia australiensis
Aglaia basiphylla
Aglaia beccarii
Aglaia brassii
Aglaia brownii
Aglaia ceramica
Aglaia cf. rimosa SEM-2019
Aglaia chittagonga
Aglaia conferta
Aglaia cooperae
Aglaia coriacea
Aglaia costata
Aglaia crassinervia
Aglaia cremea
Aglaia cucullata
Aglaia cumingiana
Aglaia edulis
Aglaia elaeagnoidea
Aglaia elliptica
Aglaia elliptifolia
Aglaia euryanthera
Aglaia evansensis
Aglaia eximia
Aglaia exstipulata
Aglaia ferruginea
Aglaia flavescens
Aglaia forbesii
Aglaia formosana
Aglaia foveolata
Aglaia fragilis
Aglaia glabrata
Aglaia glabriflora
Aglaia goebeliana
Aglaia grandis
Aglaia hiernii
Aglaia ijzermannii
Aglaia integrifolia
Aglaia korthalsii
Aglaia lancifolia
Aglaia lancilimba
Aglaia lawii
Aglaia laxiflora
Aglaia lepiorrhachis
Aglaia leptantha
Aglaia leucoclada
Aglaia leucophylla
Aglaia luzoniensis
Aglaia mabberleyi
Aglaia mackiana
Aglaia macrocarpa
Aglaia malaccensis
Aglaia mariannensis
Aglaia meliosmoides
Aglaia membranifolia
Aglaia meridionalis
Aglaia monocaula
Aglaia monozyga
Aglaia multinervis
Aglaia neotenica
Aglaia nyaruensis
Aglaia odorata
Aglaia odoratissima
Aglaia oligophylla
Aglaia pachyphylla
Aglaia palembanica
Aglaia pannelliana
Aglaia parviflora
Aglaia penningtoniana
Aglaia perviridis
Aglaia puberulanthera
Aglaia rimosa
Aglaia rivularis
Aglaia rubiginosa
Aglaia rubrivenia
Aglaia rufibarbis
Aglaia rufinervis
Aglaia rugulosa
Aglaia saltatorum
Aglaia samoensis
Aglaia sapindina
Aglaia scortechinii
Aglaia sexipetala
Aglaia silvestris
Aglaia simplicifolia
Aglaia soepadmoi
Aglaia sp. 20-3674
Aglaia sp. Hartley TGH10476
Aglaia sp. JH-2017
Aglaia sp. Muellner et al. 2039
Aglaia sp. PA3E0160
Aglaia sp. Pannell 1844
Aglaia sp. RBGE E00146659
Aglaia sp. Samuel 1
Aglaia sp. Samuel 2
Aglaia sp. SH-2010
Aglaia sp. WP5C1165
Aglaia speciosa
Aglaia spectabilis
Aglaia stellatopilosa
Aglaia sterculioides
Aglaia subcuprea
Aglaia subminutiflora
Aglaia subsessilis
Aglaia tenuicaulis
Aglaia teysmanniana
Aglaia tomentosa
Aglaia unifolia
Aglaia variisquama
Aglaia vitiensis
Aglaonema cochinchinense
Aglaonema commutatum
Aglaonema costatum
Aglaonema crispum
Aglaonema marantifolium
Aglaonema modestum
Aglaonema nitidum
Aglaonema pictum
Aglaonema rotundum
Aglaonema simplex
Aglaonema sp. Carlsen 3112
Aglaonema tenuipes
Agrostis alpina
Agrostis bacillata
Agrostis balansae
Agrostis botelhoi
Agrostis breviculmis
Agrostis canina
Agrostis capillaris
Agrostis castellana
Agrostis clavata
Agrostis congestiflora
Agrostis curtisii
Agrostis elliotii
Agrostis emirnensis
Agrostis exarata
Agrostis gelida
Agrostis gigantea
Agrostis gigantea x Agrostis stolonifera
Agrostis gracililaxa
Agrostis hallii
Agrostis hugoniana
Agrostis hyemalis
Agrostis idahoensis
Agrostis imberbis
Agrostis kudoi
Agrostis lenis
Agrostis linkii
Agrostis longiberbis
Agrostis magellanica
Agrostis mertensii
Agrostis meyenii
Agrostis micrantha
Agrostis microphylla
Agrostis montevidensis
Agrostis nebulosa
Agrostis nervosa
Agrostis oregonensis
Agrostis pallens
Agrostis perennans
Agrostis pourretii
Agrostis producta
Agrostis ramboi
Agrostis reuteri
Agrostis rosei
Agrostis rupestris
Agrostis scabra
Agrostis schleicheri
Agrostis schraderiana
Agrostis sp. BIOUG24049-H06
Agrostis sp. JH-2017
Agrostis sp. LL-2016
Agrostis sp. MDM-2020a
Agrostis stolonifera
Agrostis subpatens
Agrostis tandilensis
Agrostis tenerrima
Agrostis tolucensis
Agrostis trachyphylla
Agrostis transcaspica
Agrostis variabilis
Agrostis vinealis
Agrostistachys borneensis
Agrostistachys coriacea
Agrostistachys indica
Agrostophyllum brevipes
Agrostophyllum callosum
Agrostophyllum glumaceum
Agrostophyllum majus
Agrostophyllum sp. SBB-0118
Agrostophyllum sp. SBB-0580
Agrostophyllum sp. SBB-0625
Agrostophyllum sp. SBB-0626
Agrostophyllum sp. SBB-0635
Agrostophyllum sp. SBB-0636
Agrostophyllum sp. SBB-0641
Aidia abeidii
Aidia canthioides
Aidia cochinchinensis
Aidia congesta
Aidia densiflora
Aidia genipiflora
Aidia micrantha
Aidia pycnantha
Aidia racemosa
Aidia sp. JH-2017
Aidia sp. Luke 8317
Aidia sp. SH-2010
Aidia vieillardii
Aidia yunnanensis
Ailanthus altissimus
Ailanthus excelsus
Ailanthus fordii
Ailanthus giraldii
Ailanthus integrifolius
Ailanthus sp. 1 KS-2019
Ailanthus sp. 2 KS-2019
Ailanthus sp. 3 KS-2019
Ailanthus sp. 4 KS-2019
Ailanthus sp. 5 KS-2019
Ailanthus sp. BB0423
Ailanthus triphysus
Airosperma psychotrioides
Airosperma sp. Sands 6819
Airosperma trichotomum
Airosperma vanuense
Ajuga campylantha
Ajuga campylanthoides
Ajuga ciliata
Ajuga decumbens
Ajuga forrestii
Ajuga lupulina
Ajuga nipponensis
Ajuga reptans
Alangium alpinum
Alangium cf. javanicum 13-2660
Alangium chinense
Alangium faberi
Alangium griffithii
Alangium hirsutum
Alangium javanicum
Alangium kurzii
Alangium kwangsiense
Alangium longiflorum
Alangium nobile
Alangium platanifolium
Alangium ridleyi
Alangium salviifolium
Alangium sp. Chase 2541
Alangium sp. JH-2017
Alangium sp. SH-2010
Alangium villosum
Albertisia laurifolia
Albertisia papuana
Albertisia porcata
Albizia adianthifolia
Albizia adinocephala
Albizia altissima
Albizia amara
Albizia anthelmintica
Albizia atakataka
Albizia attopeuensis
Albizia aurisparsa
Albizia bernieri
Albizia boinensis
Albizia boivinii
Albizia bracteata
Albizia brevifolia
Albizia burkartiana
Albizia chinensis
Albizia coriaria
Albizia corniculata
Albizia crassiramea
Albizia cubana
Albizia dinklagei
Albizia edwallii
Albizia elegans
Albizia ferruginea
Albizia forbesii
Albizia glaberrima
Albizia grandibracteata
Albizia gummifera
Albizia harveyi
Albizia inundata
Albizia julibrissin
Albizia kalkora
Albizia lebbeck
Albizia lebbekoides
Albizia lucidior
Albizia mahalao
Albizia masikororum
Albizia multiflora
Albizia myriophylla
Albizia niopoides
Albizia obbiadensis
Albizia odoratissima
Albizia petersiana
Albizia plurijuga
Albizia polycephala
Albizia polyphylla
Albizia procera
Albizia retusa
Albizia sahafariensis
Albizia saponaria
Albizia schimperiana
Albizia sinaloensis
Albizia sp. 'bermudiana'
Albizia sp. CP298
Albizia sp. CP306
Albizia sp. CP325
Albizia sp. Jorge196
Albizia sp. KS 1810
Albizia sp. MP 326
Albizia sp. MP 382
Albizia sp. MP 458
Albizia sp. MP 586
Albizia sp. TK2_A10_MRC
Albizia sp. TK2_B10_FIELD
Albizia sp. TK2_G9_NMK
Albizia sp. TK2_H9_SI
Albizia sp. UHURU1824-17
Albizia sp. UHURU1825-17
Albizia sp. UHURU1826-17
Albizia sp. UHURU1827-17
Albizia splendens
Albizia subdimidiata
Albizia suluensis
Albizia tanganyicensis
Albizia tomentosa
Albizia versicolor
Albizia viridis
Albizia zimmermannii
Albizia zygia
Alchornea cordifolia
Alchornea costaricensis
Alchornea davidii
Alchornea discolor
Alchornea floribunda
Alchornea glandulosa
Alchornea grandiflora
Alchornea hirtella
Alchornea ilicifolia
Alchornea latifolia
Alchornea laxiflora
Alchornea sp. Bell et al. 94-103
Alchornea sp. Espinoza5708
Alchornea sp. Gostel 764
Alchornea sp. Jorge191
Alchornea thozetiana
Alchornea tiliifolia
Alchornea trewioides
Alchornea triplinervia
Alectryon cardiocarpus
Alectryon carinatus
Alectryon connatus
Alectryon coriaceus
Alectryon diversifolius
Alectryon excelsus
Alectryon forsythii
Alectryon kimberleyanus
Alectryon oleifolius
Alectryon pubescens
Alectryon ramiflorus
Alectryon reticulatus
Alectryon semicinereus
Alectryon sp. Munzinger 2176
Alectryon subcinereus
Alectryon subdentatus
Alectryon tomentosus
Alectryon tropicus
Aleurites moluccanus
Aleurites rockinghamensis
Aleurites sp. SH-2010
Aleuritopteris albofusca
Aleuritopteris anceps
Aleuritopteris bicolor
Aleuritopteris chrysophylla
Aleuritopteris dubia
Aleuritopteris duclouxii
Aleuritopteris farinosa
Aleuritopteris formosana
Aleuritopteris grevilleoides
Aleuritopteris humatifolia
Aleuritopteris kuhnii
Aleuritopteris leptolepis
Aleuritopteris likiangensis
Aleuritopteris pseudofarinosa
Aleuritopteris rosulata
Aleuritopteris rufa
Aleuritopteris shensiensis
Aleuritopteris squamosa
Aleuritopteris subargentea
Aleuritopteris subvillosa
Aleuritopteris tamburii
Aleuritopteris veitchii
Allophylus abyssinicus
Allophylus africanus
Allophylus angustatus
Allophylus arboreus
Allophylus bicruris
Allophylus bojerianus
Allophylus bullatus
Allophylus chaunostachys
Allophylus chirindensis
Allophylus cobbe
Allophylus cominia
Allophylus conraui
Allophylus crassinervis
Allophylus decipiens
Allophylus dissectus
Allophylus dregeanus
Allophylus edulis
Allophylus excelsus
Allophylus gardineri
Allophylus griseotomentosus
Allophylus hirsutus
Allophylus hirtellus
Allophylus javensis
Allophylus longipes
Allophylus megaphyllus
Allophylus natalensis
Allophylus pervillei
Allophylus petiolulatus
Allophylus poungouensis
Allophylus psilospermus
Allophylus puberulus
Allophylus quercifolius
Allophylus racemosus
Allophylus rubifolius
Allophylus semidentatus
Allophylus serratus
Allophylus sp. Acevedo-Rodriguez 14847
Allophylus sp. Adeyemi 3441
Allophylus sp. Barthelat 1540
Allophylus sp. Forest 815
Allophylus sp. JP-2019
Allophylus sp. KE273
Allophylus sp. KYUM-2014
Allophylus sp. Mada203
Allophylus sp. MP 623
Allophylus sp. MP 625
Allophylus sp. MP 644
Allophylus sp. MP 650
Allophylus sp. MP 746
Allophylus sp. MP 751
Allophylus sp. MP 757
Allophylus sp. MP 765
Allophylus sp. MP 769
Allophylus sp. MP 772
Allophylus sp. RBGE E00113338
Allophylus spicatus
Allophylus trichodesmus
Allophylus welwitschii
Alloteropsis angusta
Alloteropsis cimicina
Alloteropsis paniculata
Alloteropsis papillosa
Alloteropsis semialata
Alloteropsis sp. Hodkinson 230
Alloxylon flammeum
Alloxylon pinnatum
Alloxylon wickhamii
Alocasia acuminata
Alocasia alba
Alocasia argyrea
Alocasia atropurpurea
Alocasia beccarii
Alocasia boa
Alocasia boyceana
Alocasia brancifolia
Alocasia brisbanensis
Alocasia cf. wongii KR1554
Alocasia chaii
Alocasia clypeolata
Alocasia cucullata
Alocasia culionensis
Alocasia cuprea
Alocasia denudata
Alocasia fornicata
Alocasia gageana
Alocasia grandis
Alocasia heterophylla
Alocasia hollrungii
Alocasia infernalis
Alocasia inornata
Alocasia korthalsii
Alocasia lauterbachiana
Alocasia longiloba
Alocasia lowii
Alocasia macrorrhizos
Alocasia maquilingensis
Alocasia melo
Alocasia micholitziana
Alocasia monticola
Alocasia navicularis
Alocasia nebula
Alocasia nycteris
Alocasia odora
Alocasia pangeran
Alocasia peltata
Alocasia perakensis
Alocasia plumbea
Alocasia portei
Alocasia princeps
Alocasia principiculus
Alocasia ramosii
Alocasia reginae
Alocasia reginula
Alocasia reversa
Alocasia ridleyi
Alocasia robusta
Alocasia sanderiana
Alocasia sarawakensis
Alocasia scabriuscula
Alocasia scalprum
Alocasia sinuata
Alocasia sp. ASPNZ01
Alocasia sp. Bo011
Alocasia sp. Bo07
Alocasia sp. Gomantong
Alocasia sp. IA-2014
Alocasia sp. inopinata
Alocasia sp. kelamensis
Alocasia sp. Kerby
Alocasia sp. kulat
Alocasia sp. MPM1
Alocasia sp. MPM2
Alocasia sp. MPM3
Alocasia sp. MPM4
Alocasia sp. ridleythai
Alocasia sp. Septier
Alocasia sp. Setiam
Alocasia sp. SH-2010
Alocasia suhirmaniana
Alocasia warburgii
Alocasia watsoniana
Alocasia wongii
Alocasia zebrina
Alphandia furfuracea
Alphitonia excelsa
Alphitonia incana
Alphitonia marquesensis
Alphitonia neocaledonica
Alphitonia oblata
Alphitonia petriei
Alphitonia pomaderroides
Alphitonia ponderosa
Alphitonia sp. A2-001
Alphitonia sp. D1-001
Alphitonia whitei
Alphitonia zizyphoides
Alphonsea boniana
Alphonsea elliptica
Alphonsea glandulosa
Alphonsea hainanensis
Alphonsea javanica
Alphonsea johorensis
Alphonsea kinabaluensis
Alphonsea mollis
Alphonsea monogyna
Alphonsea sp. 1 TC-2012
Alphonsea sp. Mols 16
Alphonsea sp. US:3530833
Alpinia chinensis
Alpinia galanga
Alpinia katsumadae
Alpinia kwangsiensis
Alpinia nigra
Alpinia officinarum
Alpinia oxyphylla
Alpinia pumila
Alpinia purpurata
Alsomitra macrocarpa
Alsophila costularis
Alsophila denticulata
Alsophila gigantea
Alsophila latebrosa
Alsophila metteniana
Alsophila podophylla
Alsophila smithii
Alsophila spinulosa
Alstonia angustifolia
Alstonia angustiloba
Alstonia boonei
Alstonia brassii
Alstonia constricta
Alstonia macrophylla
Alstonia mairei
Alstonia muelleriana
Alstonia plumosa
Alstonia rostrata
Alstonia scholaris
Alstonia sp. B1-010
Alstonia sp. SH-2010
Alstonia venenata
Alstonia vitiensis
Alstonia yunnanensis
Alysicarpus bupleurifolius
Alysicarpus glumaceus
Alysicarpus hamosus
Alysicarpus heyneanus
Alysicarpus longifolius
Alysicarpus luteovexillatus
Alysicarpus monilifer
Alysicarpus naikianus
Alysicarpus ovalifolius
Alysicarpus pubescens
Alysicarpus rugosus
Alysicarpus scariosus
Alysicarpus sp. JP-2019
Alysicarpus tetragonolobus
Alysicarpus vaginalis
Alyxia balansae
Alyxia buxifolia
Alyxia grandis
Alyxia levinei
Alyxia lindii
Alyxia loesneriana
Alyxia magnifolia
Alyxia oblongata
Alyxia reinwardtii
Alyxia ruscifolia
Alyxia sharpei
Alyxia sinensis
Alyxia spicata
Alyxia squamulosa
Alyxia stellata
Amaracarpus grandifolius
Amaracarpus kochii
Amaracarpus muscifer
Amaracarpus nematopodus
Amaracarpus novoguineensis
Amaracarpus pubescens
Amaracarpus sp. bu36
Amaracarpus sp. SH-2010
Amaracarpus sp. v74
Amblovenatum opulentum
Amblovenatum terminans
Amischotolype hispida
Amischotolype hookeri
Amischotolype monosperma
Amischotolype sp. SH-2010
Ammannia aspera
Ammannia auriculata
Ammannia baccifera
Ammannia coccinea
Ammannia cordata
Ammannia grayi
Ammannia latifolia
Ammannia luederitzii
Ammannia mossambicensis
Ammannia multiflora
Ammannia octandra
Ammannia palmeri
Ammannia pedicellata
Ammannia prieuriana
Ammannia prostrata
Ammannia radicans
Ammannia robusta
Ammannia schinzii
Ammannia sp. Graham 1156
Amomum aff. glabrum Xia-73
Amomum aff. kerbyi Sakai 359
Amomum aff. krervahn Xia-724
Amomum aff. krervahn Xia-732
Amomum aff. purpureorubrum Kress 98-6187
Amomum aff. repoeense KH-2018
Amomum aff. utriculosum KH-2018
Amomum anomalum
Amomum apiculatum
Amomum aromaticum
Amomum austrosinense
Amomum calcicola
Amomum centrocephalum
Amomum cf. xanthophlebium KH-2018
Amomum chryseum
Amomum curtisii
Amomum dealbatum
Amomum dimorphum
Amomum elan
Amomum glabrum
Amomum kandariense
Amomum kerbyi
Amomum kingii
Amomum krervanh
Amomum longipetiolatum
Amomum maximum
Amomum menglaense
Amomum petaloideum
Amomum pterocarpum
Amomum purpureorubrum
Amomum putrescens
Amomum queenslandicum
Amomum repoeense
Amomum rugosum
Amomum sericeum
Amomum smithiae
Amomum sp. Kress 00-6720
Amomum sp. Kress 99-6373
Amomum sp. PD 2641
Amomum sp. Wilkie et al. 29016
Amomum sp. ZSB03
Amomum stenosiphon
Amomum subcapitatum
Amomum subulatum
Amomum trilobum
Amomum unifolium
Amorphophallus aberrans
Amorphophallus abyssinicus
Amorphophallus albispathus
Amorphophallus albus
Amorphophallus amygdaloides
Amorphophallus andranogidroensis
Amorphophallus angolensis
Amorphophallus angulatus
Amorphophallus angustispathus
Amorphophallus ankarana
Amorphophallus antsingyensis
Amorphophallus aphyllus
Amorphophallus asterostigmatus
Amorphophallus atrorubens
Amorphophallus atroviridis
Amorphophallus baumannii
Amorphophallus beccarii
Amorphophallus bhandarensis
Amorphophallus bonaccordensis
Amorphophallus borneensis
Amorphophallus boyceanus
Amorphophallus brachyphyllus
Amorphophallus brevispathus
Amorphophallus bufo
Amorphophallus bulbifer
Amorphophallus calabaricus
Amorphophallus canaliculatus
Amorphophallus carneus
Amorphophallus cicatricifer
Amorphophallus cirrifer
Amorphophallus coaetaneus
Amorphophallus commutatus
Amorphophallus consimilis
Amorphophallus corrugatus
Amorphophallus costatus
Amorphophallus coudercii
Amorphophallus croatii
Amorphophallus cruddasianus
Amorphophallus curvistylis
Amorphophallus dactylifer
Amorphophallus declinatus
Amorphophallus decus-silvae
Amorphophallus discophorus
Amorphophallus dracontioides
Amorphophallus dunnii
Amorphophallus dzui
Amorphophallus eburneus
Amorphophallus eichleri
Amorphophallus elatus
Amorphophallus elegans
Amorphophallus elliottii
Amorphophallus erythrorrhachis
Amorphophallus excentricus
Amorphophallus fuscus
Amorphophallus galbra
Amorphophallus gallowayi
Amorphophallus gigas
Amorphophallus glossophyllus
Amorphophallus gomboczianus
Amorphophallus haematospadix
Amorphophallus harmandii
Amorphophallus henryi
Amorphophallus hewitii
Amorphophallus hildebrandtii
Amorphophallus hirsutus
Amorphophallus hirtus
Amorphophallus hohenackeri
Amorphophallus hottae
Amorphophallus impressus
Amorphophallus infundibuliformis
Amorphophallus interruptus
Amorphophallus johnsonii
Amorphophallus josefbogneri
Amorphophallus julaihii
Amorphophallus juliae
Amorphophallus kachinensis
Amorphophallus kiusianus
Amorphophallus konjac
Amorphophallus konkanensis
Amorphophallus koratensis
Amorphophallus krausei
Amorphophallus lambii
Amorphophallus lanceolatus
Amorphophallus lanuginosus
Amorphophallus laoticus
Amorphophallus latifolius
Amorphophallus lewallei
Amorphophallus linearis
Amorphophallus longicomus
Amorphophallus longiconnectivus
Amorphophallus longituberosus
Amorphophallus lunatus
Amorphophallus macrorhizus
Amorphophallus mangelsdorffii
Amorphophallus manta
Amorphophallus margaritifer
Amorphophallus maximus
Amorphophallus maxwellii
Amorphophallus mossambicensis
Amorphophallus muelleri
Amorphophallus myosuroides
Amorphophallus mysorensis
Amorphophallus napalensis
Amorphophallus napiger
Amorphophallus natolii
Amorphophallus niahensis
Amorphophallus nicolsonianus
Amorphophallus obscurus
Amorphophallus ochroleucus
Amorphophallus ongsakulii
Amorphophallus operculatus
Amorphophallus opertus
Amorphophallus paeoniifolius
Amorphophallus palawanensis
Amorphophallus pendulus
Amorphophallus perrieri
Amorphophallus pilosus
Amorphophallus pingbianensis
Amorphophallus plicatus
Amorphophallus polyanthus
Amorphophallus prainii
Amorphophallus prolificus
Amorphophallus pseudoharmandii
Amorphophallus pulchellus
Amorphophallus pusillus
Amorphophallus putii
Amorphophallus pygmaeus
Amorphophallus ranchanensis
Amorphophallus reflexus
Amorphophallus rhizomatosus
Amorphophallus rostratus
Amorphophallus sagittarius
Amorphophallus salmoneus
Amorphophallus saraburensis
Amorphophallus saururus
Amorphophallus scaber
Amorphophallus schmidtiae
Amorphophallus scutatus
Amorphophallus serrulatus
Amorphophallus sinuatus
Amorphophallus sizemoreae
Amorphophallus smithsonianus
Amorphophallus sp. AM10
Amorphophallus sp. AM11
Amorphophallus sp. AM30
Amorphophallus sp. AM7
Amorphophallus sp. ARG-24
Amorphophallus sp. 'kiusiuensis'
Amorphophallus sp. KP-2014
Amorphophallus sp. 'Makiling'
Amorphophallus sp. MO 6857073
Amorphophallus spectabilis
Amorphophallus stuhlmannii
Amorphophallus sumawongii
Amorphophallus sylvaticus
Amorphophallus symonianus
Amorphophallus synandrifer
Amorphophallus taurostigma
Amorphophallus tenuispadix
Amorphophallus tenuistylis
Amorphophallus terrestris
Amorphophallus thaiensis
Amorphophallus tinekeae
Amorphophallus titanum
Amorphophallus tonkinensis
Amorphophallus tuberculatus
Amorphophallus variabilis
Amorphophallus verticillatus
Amorphophallus vogelianus
Amorphophallus xiei
Amorphophallus yuloensis
Amorphophallus yunnanensis
Amorphophallus zenkeri
Ampelocissus abyssinica
Ampelocissus acapulcensis
Ampelocissus acetosa
Ampelocissus africana
Ampelocissus arachnoidea
Ampelocissus ascendiflora
Ampelocissus barbata
Ampelocissus cinnamomea
Ampelocissus costaricensis
Ampelocissus divaricata
Ampelocissus elegans
Ampelocissus elephantina
Ampelocissus erdvendbergiana
Ampelocissus filipes
Ampelocissus floccosa
Ampelocissus frutescens
Ampelocissus gracilis
Ampelocissus indica
Ampelocissus javalensis
Ampelocissus martinii
Ampelocissus obtusata
Ampelocissus polystachya
Ampelocissus sp. Barcelona 3492
Ampelocissus sp. Wen 8343
Ampelocissus spicifer
Ampelocissus thyrsiflora
Ampelocissus tomentosa
Ampelopteris prolifera
Amydrium hainanense
Amydrium humile
Amydrium magnificum
Amydrium medium
Amydrium sp. Carlsen 3544
Amyema beccarii
Amyema cambagei
Amyema glabra
Amyema quandang
Amyema quaternifolia
Amyema queenslandica
Amyema sp. Takeuichi 4325
Amyema villiflora
Amylotheca dictyophleba
Amylotheca duthieana
Amylotheca subumbellata
Anacolosa clarkii
Anacolosa griffithii
Anacolosa papuana
Anacolosa sp. JH-2017
Anamirta cocculus
Anamirta sp. SH-2010
Ananas comosus
Ananas macrodontes
Anaphalioides bellidioides
Anaphalioides mariae
Anaphalioides trinervis
Anaphalis aff. aureopunctata Boufford 32622
Anaphalis aff. aureopunctata Boufford 35751
Anaphalis aff. busua Boufford 37045
Anaphalis aff. flavescens Boufford 31246
Anaphalis aff. nepalensis Boufford 31830
Anaphalis aff. nepalensis Boufford 36783
Anaphalis aff. virens Boufford 31568
Anaphalis aureopunctata
Anaphalis flaccida
Anaphalis gracilis
Anaphalis hancockii
Anaphalis lactea
Anaphalis likiangensis
Anaphalis margaritacea
Anaphalis morrisonicola
Anaphalis nepalensis
Anaphalis sinica
Anaphalis sp. 1 YX-2019
Anaphalis sp. 2 YX-2019
Anaphalis sp. Boufford 32750
Aneilema acuminatum
Aneilema aequinoctiale
Aneilema calceolus
Aneilema clarkei
Aneilema gillettii
Aneilema hockii
Aneilema neocaledonicum
Anethum fennanei
Anethum foeniculoides
Anethum foeniculum
Anethum graveolens
Anethum ridolfia
Anethum sanguineum
Angelesia splendens
Angiopteris acutidentata
Angiopteris angustifolia
Angiopteris bipinnata
Angiopteris boninensis
Angiopteris cartilaginea
Angiopteris caudata
Angiopteris caudatiformis
Angiopteris caudipinna
Angiopteris chingii
Angiopteris dianyuecola
Angiopteris durvilleana
Angiopteris evecta
Angiopteris fokiensis
Angiopteris hainanensis
Angiopteris helferiana
Angiopteris hokouensis
Angiopteris howii
Angiopteris hypoleuca
Angiopteris itoi
Angiopteris lygodiifolia
Angiopteris madagascariensis
Angiopteris marchionica
Angiopteris omeiensis
Angiopteris palmiformis
Angiopteris rapensis
Angiopteris smithii
Angiopteris somae
Angiopteris sp. China
Angiopteris sp. MJMC-2008
Angiopteris sp. TNS:763875
Angiopteris sp. YCC-2002-1
Angiopteris sp. YCC-2002-2
Angiopteris tamdaoensis
Angiopteris tonkinensis
Angiopteris wangii
Angiopteris yunnanensis
Ania angustifolia
Ania hongkongensis
Ania penangiana
Ania ruybarrettoi
Ania viridifusca
Anisomeles heyneana
Anisomeles indica
Anisomeles malabarica
Anisoptera costata
Anisoptera laevis
Anisoptera marginata
Anisoptera megistocarpa
Anisoptera oblonga
Anisoptera scaphula
Anisoptera sp. JH-2017
Anisoptera thurifera
Annesijoa novoguineensis
Anodendron affine
Anodendron cf. affine MR-2013
Anodendron oblongifolium
Anodendron parviflorum
Anoectochilus albolineatus
Anoectochilus baotingensis
Anoectochilus brevilabris
Anoectochilus burmannicus
Anoectochilus calcareus
Anoectochilus chapaensis
Anoectochilus elatus
Anoectochilus emeiensis
Anoectochilus formosanus
Anoectochilus geniculatus
Anoectochilus hainanensis
Anoectochilus lanceolatus
Anoectochilus longilobus
Anoectochilus lylei
Anoectochilus malipoensis
Anoectochilus montanus
Anoectochilus nandanensis
Anoectochilus pingbianensis
Anoectochilus roxburghii
Anoectochilus setaceus
Anoectochilus sikkimensis
Anoectochilus sp. LSJ-2013
Anoectochilus sp. YJ-2021
Anoectochilus yatesiae
Anoectochilus zhejiangensis
Anthelepis paludosa
Anthelepis undulata
Anthobolus leptomerioides
Anthocarapa nitidula
Anthorrhiza areolata
Anthorrhiza bracteosa
Anthorrhiza caerulea
Anthorrhiza chrysacantha
Anthosachne plurinervis
Anthosachne rectiseta
Anthosachne scabra
Anthosachne solandri
Anthoxanthum aethiopicum
Anthoxanthum alpinum
Anthoxanthum amarum
Anthoxanthum angustum
Anthoxanthum arcticum
Anthoxanthum aristatum
Anthoxanthum australe
Anthoxanthum cf. odoratum JH-2017
Anthoxanthum dregeanum
Anthoxanthum ecklonii
Anthoxanthum gracile
Anthoxanthum hirtum
Anthoxanthum horsfieldii
Anthoxanthum laxum
Anthoxanthum madagascariense
Anthoxanthum maderense
Anthoxanthum mexicanum
Anthoxanthum monticola
Anthoxanthum nipponicum
Anthoxanthum nitens
Anthoxanthum nivale
Anthoxanthum occidentale
Anthoxanthum odoratum
Anthoxanthum ovatum
Anthoxanthum puelii
Anthoxanthum rariflorum
Anthoxanthum redolens
Anthoxanthum repens
Anthoxanthum siamense
Anthoxanthum sp. Forest 861
Anthoxanthum sp. MP-2014
Anthoxanthum sp. PT-2016
Anthoxanthum tongo
Antiaris sp. OM3977
Antiaris toxicaria
Antiaropsis decipiens
Antidesma alexiteria
Antidesma bunius
Antidesma coriaceum
Antidesma forbesii
Antidesma fordii
Antidesma ghaesembilla
Antidesma japonicum
Antidesma laciniatum
Antidesma maclurei
Antidesma membranaceum
Antidesma montanum
Antidesma neurocarpum
Antidesma oblongum
Antidesma pentandrum
Antidesma puncticulatum
Antidesma sootepense
Antidesma sp. 20-2870
Antidesma sp. JH-2017
Antidesma sp. KYUM-2014
Antidesma sp. Mada165
Antidesma venosum
Antidesma vogelianum
Antirhea abbreviata
Antirhea benguetensis
Antirhea borbonica
Antirhea caudata
Antirhea chinensis
Antirhea foveolata
Antirhea inconspicua
Antirhea ioensis
Antirhea livida
Antirhea madagascariensis
Antirhea megacarpa
Antirhea microphylla
Antirhea ovatifolia
Antirhea paxillata
Antirhea putaminosa
Antirhea rhamnoides
Antirhea smithii
Antirhea sp. Abad J005
Antirhea sp. BG 573
Antirhea sp. Chavez 001
Antirhea sp. Docot & Banag CB16-224
Antirhea sp. Lola & Lorenzo LL114
Antirhea sp. Sanderson 480
Antirhea surigaoensis
Antirhea tayabensis
Antirhea tenuiflora
Antirhea ternata
Antrophyum annamense
Antrophyum brookei
Antrophyum callifolium
Antrophyum castaneum
Antrophyum formosanum
Antrophyum giganteum
Antrophyum guayanense
Antrophyum henryi
Antrophyum immersum
Antrophyum latifolium
Antrophyum ledermannii
Antrophyum malgassicum
Antrophyum megistophyllum
Antrophyum nambanense
Antrophyum nanum
Antrophyum obovatum
Antrophyum parvulum
Antrophyum plantagineum
Antrophyum reticulatum
Antrophyum semicostatum
Antrophyum sessilifolium
Antrophyum smithii
Antrophyum solomonense
Antrophyum sp. 1 JHN-2017
Antrophyum sp. CWC-2021
Antrophyum sp. RS54
Antrophyum subfalcatum
Antrophyum vittarioides
Antrophyum wallichianum
Aphanamixis borneensis
Aphanamixis grandifolia
Aphanamixis polystachya
Aphanamixis sp. SH-2010
Aphanamixis sp. WP4D0905
Aphanamixis sumatrana
Aphananthe aspera
Aphananthe cuspidata
Aphananthe monoica
Aphananthe philippinensis
Aphyllodium biarticulatum
Aphyllodium parvifolium
Aphyllorchis caudata
Aphyllorchis gollanii
Aphyllorchis montana
Apluda mutica
Aponogeton abyssinicus
Aponogeton angustifolius
Aponogeton azureus
Aponogeton bernierianus
Aponogeton boivinianus
Aponogeton bruggenii
Aponogeton bullosus
Aponogeton capuronii
Aponogeton crispus
Aponogeton crispus x Aponogeton jacobsenii
Aponogeton crispus x Aponogeton rigidifolius
Aponogeton decaryi
Aponogeton desertorum
Aponogeton dioecus
Aponogeton distachyos
Aponogeton eggersii
Aponogeton elongatus
Aponogeton euryspermus
Aponogeton fenestralis
Aponogeton fugax
Aponogeton gottlebei
Aponogeton hexatepalus
Aponogeton jacobsenii
Aponogeton junceus
Aponogeton kimberleyensis
Aponogeton lakhonensis
Aponogeton lancesmithii
Aponogeton longiplumulosus
Aponogeton madagascariensis
Aponogeton masoalaensis
Aponogeton natans
Aponogeton prolifer
Aponogeton queenslandicus
Aponogeton ranunculiflorus
Aponogeton rehmannii
Aponogeton rigidifolius
Aponogeton robinsonii
Aponogeton satarensis
Aponogeton sp. Jacobs 8801
Aponogeton sp. Les 554
Aponogeton sp. Les 594
Aponogeton sp. LYC-2011
Aponogeton stachyosporus
Aponogeton stuhlmannii
Aponogeton subconjugatus
Aponogeton tenuispicatus
Aponogeton ulvaceus
Aponogeton undulatus
Aponogeton vanbruggenii
Aponogeton womersleyi
Aporosa antennifera
Aporosa aurea
Aporosa benthamiana
Aporosa dioica
Aporosa falcifera
Aporosa ficifolia
Aporosa frutescens
Aporosa lucida
Aporosa lunata
Aporosa microstachya
Aporosa miqueliana
Aporosa nervosa
Aporosa octandra
Aporosa papuana
Aporosa penangensis
Aporosa planchoniana
Aporosa sp. JH-2017
Aporosa sp. KYUM-2014
Aporosa stellifera
Aporosa subcaudata
Aporosa tetragona
Aporosa tetrapleura
Aporosa villosa
Aporosa yunnanensis
Apostasia cf. stylidoides Clements 4823/O-461
Apostasia fogangica
Apostasia nipponica
Apostasia nuda
Apostasia odorata
Apostasia ramifera
Apostasia shenzhenica
Apostasia sp. G244
Apostasia sp. KH-2015
Apostasia stylidioides
Apostasia wallichii
Apowollastonia hibernica
Apowollastonia stirlingii
Appendicula buxifolia
Appendicula cornuta
Appendicula reflexa
Aquilaria beccariana
Aquilaria crassna
Aquilaria hirta
Aquilaria malaccensis
Aquilaria microcarpa
Aquilaria rostrata
Aquilaria sinensis
Aquilaria subintegra
Aquilaria yunnanensis
Arabidopsis arenicola
Arabidopsis arenosa
Arabidopsis cebennensis
Arabidopsis croatica
Arabidopsis halleri
Arabidopsis kamchatica
Arabidopsis lyrata
Arabidopsis neglecta
Arabidopsis pedemontana
Arabidopsis petrogena
Arabidopsis suecica
Arabidopsis thaliana
Arabidopsis umezawana
Arachis batizocoi
Arachis cardenasii
Arachis correntina
Arachis diogoi
Arachis duranensis
Arachis helodes
Arachis hoehnei
Arachis hypogaea
Arachis ipaensis
Arachis monticola
Arachis paraguariensis
Arachis pintoi
Arachis stenosperma
Arachis villosa
Arachniodes amabilis
Arachniodes amoena
Arachniodes aristata
Arachniodes aristatissima
Arachniodes assamica
Arachniodes attenuata
Arachniodes austroyunnanensis
Arachniodes blinii
Arachniodes borealis
Arachniodes calcarata
Arachniodes cantilenae
Arachniodes carvifolia
Arachniodes caudata
Arachniodes caudifolia
Arachniodes cavaleriei
Arachniodes centrochinensis
Arachniodes cf. amoena NTL-2019
Arachniodes cf. calcarata NTL-2019
Arachniodes cf. costulisora NTL-2019
Arachniodes cf. gigantea NTL-2019
Arachniodes cf. simplicior NTL-2019
Arachniodes chinensis
Arachniodes coadnata
Arachniodes coniifolia
Arachniodes cyrtomifolia
Arachniodes davalliiformis
Arachniodes decomposita
Arachniodes denticulata
Arachniodes dimorphophylla
Arachniodes duplicatoserrata
Arachniodes exilis
Arachniodes fengii
Arachniodes festina
Arachniodes foeniculacea
Arachniodes formosissima
Arachniodes fujianensis
Arachniodes gigantea
Arachniodes globisora
Arachniodes grossa
Arachniodes guanxianensis
Arachniodes hainanensis
Arachniodes hekiana
Arachniodes hekouensis
Arachniodes henryi
Arachniodes hiugana
Arachniodes hunanensis
Arachniodes hupingshanensis
Arachniodes insularis
Arachniodes jinpingensis
Arachniodes kweichowensis
Arachniodes longipinna
Arachniodes macrostegia
Arachniodes maximowiczii
Arachniodes mengziensis
Arachniodes miqueliana
Arachniodes multifida
Arachniodes mutica
Arachniodes nanchuanensis
Arachniodes neoaristata
Arachniodes neopodophylla
Arachniodes nigrospinosa
Arachniodes nipponica
Arachniodes ochropteroides
Arachniodes oohorae
Arachniodes pseudoaristata
Arachniodes pseudoassamica
Arachniodes pseudocavalerii
Arachniodes quadripinnata
Arachniodes rhomboidea
Arachniodes setifera
Arachniodes simplicior
Arachniodes simulans
Arachniodes sinomiqueliana
Arachniodes sinorhomboidea
Arachniodes sp. Carlsen 3460
Arachniodes sp. Knapp 3836
Arachniodes sp. NTL-2019
Arachniodes sp. TNS:763906
Arachniodes sp. TNS:771429
Arachniodes sp. Wood 13938
Arachniodes sp. Zhang 1621
Arachniodes sp. Zhang 199
Arachniodes speciosa
Arachniodes spectabilis
Arachniodes sporadosora
Arachniodes standishii
Arachniodes subamoena
Arachniodes subaristata
Arachniodes suijiangensis
Arachniodes superba
Arachniodes tonkinensis
Arachniodes tripinnata
Arachniodes xinpingensis
Arachniodes yakusimensis
[truncated: 35,124 more rows]

## Sheet: Table S3
ID	Age	Sex	Region of residence	Group	Number of reads
					Bacteria	Areca	Piper	Nicotiana	Cannabis
C002DCV	20	Male	Port_Moresby	Betel_Chewer	7460044	38736	989	178	0
C001KLD	67	Male	Mt_Wilhelm	Betel_Chewer	3792200	1477	607	50	37
C002DBB	62	Female	Port_Moresby	Betel_Chewer	26066820	297	45	9	1
C001PIT	44	Male	Mt_Wilhelm	Betel_Chewer	21007168	17998	12	153	0
C002DB0	25	Female	Port_Moresby	Betel_Chewer	1172711	16	39	9	1
B00IWTN	23	Male	Port_Moresby	Betel_Chewer	7828546	14	19	0	0
C001KL2	53	Male	Mt_Wilhelm	Betel_Chewer	6927175	350	242	6	1
C002DD1	25	Female	Port_Moresby	Betel_Chewer	11623219	4014	3731	43	0
PNG124	39	Male	East_Sepik	Betel_Chewer	13226483	2891	516	24	0
PNG129	49	Male	East_Sepik	Betel_Chewer	44863988	2857	721	20	1
PNG130	39	Male	East_Sepik	Betel_Chewer	16124864	4640	2774	44	0
PNG234	38	Male	East_Sepik	Betel_Chewer	10031509	4273	3061	27	0
C001KLE	35	Male	Mt_Wilhelm	Betel_Chewer	5324205	539	163	7	1
C002DBQ	42	Male	Mt_Wilhelm	Betel_Chewer	16907718	247	48	4	0
PNG228	50	Male	East_Sepik	Betel_Chewer	3675849	2388	1728	20	0
C001KO1	42	Male	Mt_Wilhelm	Betel_Chewer	7462606	151	28	3	0
C002DCX	41	Male	Mt_Wilhelm	Betel_Chewer	5317685	2827	1458	15	0
PNG239	40	Male	East_Sepik	Betel_Chewer	3017276	1581	462	10	0
B00IWTM	36	Male	Port_Moresby	Betel_Chewer	10998372	129	32	1	0
B00IEVE	27	Male	Port_Moresby	Betel_Chewer	16359992	399	152	12	0
C002DC1	18	Female	Port_Moresby	Betel_Chewer	8486560	190	60	3	0
C002DD6	62	Male	Port_Moresby	Betel_Chewer	7173681	882	851	56	0
C002DAE	36	Male	Port_Moresby	Betel_Chewer	9856412	69	18	0	0
C002DBW	20	Male	Mt_Wilhelm	Betel_Chewer	1764256	541	1497	2	0
C002DBK	45	Male	Mt_Wilhelm	Betel_Chewer	12385852	549	2710	7	0
C001KNO	67	Male	Mt_Wilhelm	Betel_Chewer	1691338	402	1570	3	0
C002DCF	21	Male	Port_Moresby	Betel_Chewer	10227506	652	235	7	0
C001KO2	45	Male	Mt_Wilhelm	Betel_Chewer	9497012	401	1912	1	0
C001KNZ	20	Male	Mt_Wilhelm	Betel_Chewer	1159250	384	1217	2	0
C002DD2	NA	Male	Port_Moresby	Betel_Chewer	3419912	427	613	2	0
C002DAI	23	Male	Port_Moresby	Betel_Chewer	11223363	63	37	1	0
C002DBZ	20	Female	Port_Moresby	Betel_Chewer	1427751	545	176	0	0
C001KLF	50	Male	Mt_Wilhelm	Betel_Chewer	4529893	488	262	2	0
C002DBM	67	Male	Mt_Wilhelm	Betel_Chewer	2079475	457	136	5	0
C001PJ6	67	Male	Mt_Wilhelm	Betel_Chewer	1982690	324	114	2	0
C002DAV	35	Male	Daru	Betel_Chewer	2186487	290	354	2	0
C002DCH	20	Male	Port_Moresby	Betel_Chewer	5434843	308	46	3	0
B00IEVL	30	Male	Port_Moresby	Betel_Chewer	14998552	163	336	2	0
C002DDF	22	Female	Port_Moresby	Betel_Chewer	11794476	266	70	3	0
C001KL4	41	Male	Mt_Wilhelm	Betel_Chewer	10740504	149	364	1	0
C002DAS	25	Male	Port_Moresby	Betel_Chewer	5213088	227	66	0	0
C002DBN	44	Male	Mt_Wilhelm	Betel_Chewer	2493268	22	15	17	0
C002DDE	43	Female	Port_Moresby	Betel_Chewer	3074567	109	67	0	0
C002DBF	25	Male	Port_Moresby	Betel_Chewer	3991984	148	72	1	0
C002DAT	23	Female	Port_Moresby	Betel_Chewer	5973844	127	73	1	1
B00IEVF	20	Female	Port_Moresby	Betel_Chewer	10634149	75	97	1	0
C002DCY	24	Male	Port_Moresby	Betel_Chewer	8990595	88	229	0	2
C001KMJ	32	Male	Daru	Betel_Chewer	1355624	19	13	0	0
C002DCI	23	Male	East_Sepik	Betel_Chewer	3032467	10	12	0	0
C002DBP	32	Male	Mt_Wilhelm	Betel_Chewer	2057675	17	53	1	0
B00IEWJ	22	Male	Port_Moresby	Non_Chewer	31876505	0	0	0	0
B00IWUG	27	Male	Mt_Wilhelm	Non_Chewer	29403190	0	0	40	0
C001KLK	19	Male	Mt_Wilhelm	Non_Chewer	7121268	0	0	33	0
B00IEVG	32	Male	Port_Moresby	Non_Chewer	7637631	0	0	0	0
C002DBX	21	Male	Mt_Wilhelm	Non_Chewer	2702308	0	0	0	0
C001KNN	54	Male	Mt_Wilhelm	Non_Chewer	2423281	0	0	2	0
B00IWTQ	21	Male	Port_Moresby	Non_Chewer	31667392	0	0	0	1
C002DCB	17	Male	Port_Moresby	Non_Chewer	2195880	0	0	0	0
C001KLZ	20	Male	Mt_Wilhelm	Non_Chewer	22306494	0	0	0	0
C001PJ7	32	Male	Mt_Wilhelm	Non_Chewer	3859391	0	0	0	0
C002DAD	22	Female	Port_Moresby	Non_Chewer	14618690	0	0	0	0
B00IWTT	45	Male	Port_Moresby	Non_Chewer	21141603	0	0	1	0
C002DCS	20	Male	Port_Moresby	Non_Chewer	3196959	0	0	1	1
C002DC9	19	Male	Port_Moresby	Non_Chewer	12802101	0	0	0	1
C002DDA	53	Male	East_Sepik	Non_Chewer	4847294	0	0	6	1
C001KLY	20	Male	Mt_Wilhelm	Non_Chewer	8198130	0	0	0	0
C001KM2	45	Male	Mt_Wilhelm	Non_Chewer	6158432	0	0	0	0
B00IEW8	24	Male	Port_Moresby	Non_Chewer	11505116	0	0	0	0
B00IEWM	24	Male	Port_Moresby	Non_Chewer	14690753	0	0	1	0
C002DBY	36	Male	Port_Moresby	Non_Chewer	9102735	0	0	0	0
C001KLQ	23	Male	Mt_Wilhelm	Non_Chewer	5433067	0	0	0	0
B00IWTX	33	Male	Port_Moresby	Non_Chewer	15296908	0	0	1	0
C001KLX	20	Male	Mt_Wilhelm	Non_Chewer	13037739	0	0	0	0
C002DB7	23	Female	Port_Moresby	Non_Chewer	3349420	0	0	0	0
C001PIV	21	Male	Mt_Wilhelm	Non_Chewer	8139307	0	0	0	0
C001KMD	35	Male	Daru	Non_Chewer	1861250	0	0	0	1
C002DBC	23	Female	Port_Moresby	Non_Chewer	4541754	0	0	0	0
C001KLN	22	Male	Mt_Wilhelm	Non_Chewer	2426854	0	0	0	0
C002DB8	25	Male	Port_Moresby	Non_Chewer	3031328	0	0	0	0
C001KLU	21	Male	Mt_Wilhelm	Non_Chewer	5512360	0	0	0	0
C002DB9	23	Female	Port_Moresby	Non_Chewer	2766802	0	0	0	0
C001KLW	20	Male	Mt_Wilhelm	Non_Chewer	8689070	0	0	0	0
B00IWU3	25	Male	Port_Moresby	Non_Chewer	10695253	0	0	1	0
C001KMA	27	Male	Daru	Non_Chewer	4943940	0	0	0	0
C002DC0	20	Female	Port_Moresby	Non_Chewer	4749048	0	0	0	0
C002DAQ	23	Female	Port_Moresby	Non_Chewer	9027416	0	0	0	0
C002DAO	22	Female	Port_Moresby	Non_Chewer	8697840	0	0	0	0
C001KLP	20	Male	Mt_Wilhelm	Non_Chewer	4281172	0	0	2	0
B00IWU2	25	Female	Port_Moresby	Non_Chewer	14280778	0	0	0	0
B00IWTU	43	Male	Port_Moresby	Non_Chewer	5863716	0	0	0	0
C002DC5	21	Female	Port_Moresby	Non_Chewer	6310538	0	0	0	0
B00IEVQ	25	Male	Port_Moresby	Non_Chewer	17723307	0	0	0	0
C002DAP	18	Male	Port_Moresby	Non_Chewer	9633726	0	0	0	0
C002DBE	44	Female	Port_Moresby	Non_Chewer	4452597	0	0	0	0
C002DAM	24	Female	Port_Moresby	Non_Chewer	3941880	0	0	0	0
C001KLO	21	Male	Mt_Wilhelm	Non_Chewer	2354365	0	0	0	0
C001KMB	27	Male	Daru	Non_Chewer	2733578	0	0	0	0
B00IEWR	23	Male	Port_Moresby	Non_Chewer	4950915	0	0	0	0
C002DC2	19	Male	Port_Moresby	Non_Chewer	3253357	0	0	0	0
C002DBD	19	Female	Port_Moresby	Non_Chewer	1660100	0	0	0	0

## Sheet: Table S4
Genus	Relative abundance in betel chewers (%)	Relative abundance in non chewers (%)
Neisseria	14.74	20.42
Prevotella	15.12	17.46
Streptococcus	10.74	13.72
Haemophilus	8.80	8.28
Rothia	12.73	7.04
Veillonella	9.32	5.87
Fusobacterium	2.83	4.52
Schaalia	3.57	2.30
Gemella	0.34	2.02
Lautropia	0.99	1.69
Actinomyces	2.52	1.62
Capnocytophaga	0.65	1.53
Campylobacter	1.81	1.48
Porphyromonas	3.08	1.37
Aggregatibacter	0.44	1.37
Treponema	1.94	1.08
Leptotrichia	2.25	0.86
Tannerella	1.07	0.76
Selenomonas	1.27	0.57
Lancefieldella	0.58	0.48
Klebsiella	0.04	0.47
Corynebacterium	0.26	0.25
Filifactor	0.37	0.23
Kingella	0.13	0.22
Bacteroides	0.13	0.20
Parvimonas	0.11	0.19
Mogibacterium	0.10	0.18
Abiotrophia	0.03	0.15
Eikenella	0.10	0.13
Arachnia	0.04	0.10
Lachnoanaerobaculum	0.06	0.08
Enterococcus	0.10	0.08
Clostridium	0.09	0.07
Cardiobacterium	0.03	0.07
Simonsiella	0.01	0.07
Pseudomonas	0.05	0.07
Fretibacterium	0.15	0.06
Alistipes	0.02	0.06
Mycoplasma	0.06	0.05
Streptomyces	0.08	0.05
Pauljensenia	0.06	0.05
Olsenella	0.15	0.05
Mannheimia	0.02	0.05
Actinobacillus	0.12	0.05
Bacillus	0.04	0.05
Chryseobacterium	0.02	0.05
Dialister	0.06	0.05
Staphylococcus	0.04	0.05
Ottowia	0.06	0.04
Alloprevotella	0.01	0.04
Phocaeicola	0.02	0.04
Cutibacterium	0.05	0.04
Flavobacterium	0.02	0.03
Acinetobacter	0.13	0.03
Pseudoleptotrichia	0.03	0.03
Paenibacillus	0.02	0.03
Desulfobulbus	0.09	0.03
Moraxella	0.04	0.03
Hymenobacter	0.01	0.02
Parabacteroides	0.01	0.02
Bergeyella	0.00	0.02
Vagococcus	0.01	0.02
Propionibacterium	0.11	0.02
Duncaniella	0.01	0.02
Lactobacillus	0.03	0.02
Vibrio	0.06	0.02
Muribaculum	0.01	0.02
Pasteurella	0.05	0.02
Desulfomicrobium	0.10	0.02
Bifidobacterium	0.16	0.02
Microbacterium	0.02	0.02
Carnobacterium	0.01	0.02
Sneathia	0.02	0.02
Cupriavidus	0.02	0.02
Megasphaera	0.02	0.02
Streptobacillus	0.01	0.02
Paraprevotella	0.01	0.02
Jeotgalibaca	0.01	0.01
Barnesiella	0.01	0.01
Bulleidia	0.01	0.01
Sphingobacterium	0.01	0.01
Glaesserella	0.01	0.01
Bradyrhizobium	0.03	0.01
Blautia	0.01	0.01
Lactococcus	0.01	0.01
Sodaliphilus	0.01	0.01
Xanthomonas	0.01	0.01
Shewanella	0.01	0.01
Polaribacter	0.01	0.01
Arthrobacter	0.01	0.01
Spirosoma	0.01	0.01
Desulfovibrio	0.01	0.01
Aerococcus	0.00	0.01
Pedobacter	0.01	0.01
Mycobacterium	0.01	0.01
Listeria	0.01	0.01
Odoribacter	0.01	0.01
Burkholderia	0.01	0.01
Elizabethkingia	0.00	0.01
Mycolicibacterium	0.01	0.01
Mucilaginibacter	0.01	0.01
Butyrivibrio	0.01	0.01
Ligilactobacillus	0.02	0.01
Rodentibacter	0.01	0.01
Mycoplasmopsis	0.01	0.01
Chitinophaga	0.00	0.01
Pseudoalteromonas	0.01	0.01
Limosilactobacillus	0.07	0.01
Aminipila	0.01	0.01
Parascardovia	0.01	0.01
Enterobacter	0.01	0.01
Nocardioides	0.01	0.01
Brevibacterium	0.01	0.01
Rhodococcus	0.01	0.01
Rhizobium	0.01	0.01
Blattabacterium	0.01	0.01
Lysinibacillus	0.00	0.01
Kocuria	0.01	0.01
Stenotrophomonas	0.01	0.01
Riemerella	0.00	0.01
Weissella	0.01	0.01
Butyricimonas	0.01	0.01
Lachnoclostridium	0.01	0.01
Halomonas	0.01	0.01
Synechococcus	0.00	0.01
Psychrobacter	0.00	0.01
Lacrimispora	0.01	0.01
Aeromonas	0.00	0.01
Companilactobacillus	0.00	0.01
Pontibacter	0.00	0.01
Serratia	0.01	0.01
Kaistella	0.00	0.01
Clostridioides	0.01	0.01
Bordetella	0.00	0.01
Dysgonomonas	0.00	0.01
Paraburkholderia	0.00	0.01
Helicobacter	0.01	0.01
Spiroplasma	0.01	0.01
Sphingomonas	0.02	0.01
Finegoldia	0.01	0.01
Achromobacter	0.00	0.01
Petrimonas	0.00	0.01
Mammaliicoccus	0.01	0.01
Pantoea	0.01	0.01
Variovorax	0.00	0.01
Eubacterium	0.00	0.01
Coprobacter	0.00	0.01
Acidovorax	0.00	0.01
Virgibacillus	0.00	0.01
Anaerococcus	0.00	0.01
Paludibacter	0.00	0.01
Trueperella	0.01	0.01
Coprococcus	0.00	0.01
Erysipelothrix	0.00	0.00
Micrococcus	0.01	0.00
Micromonospora	0.01	0.00
Leuconostoc	0.00	0.00
Nonlabens	0.00	0.00
Legionella	0.00	0.00
Mesorhizobium	0.01	0.00
Proteiniphilum	0.00	0.00
Massilia	0.01	0.00
Roseburia	0.00	0.00
Anaerostipes	0.00	0.00
Cellulomonas	0.01	0.00
Buchnera	0.00	0.00
Histophilus	0.00	0.00
Avibacterium	0.00	0.00
Bibersteinia	0.00	0.00
Tenacibaculum	0.00	0.00
Tetragenococcus	0.00	0.00
Myroides	0.00	0.00
Anaerocolumna	0.00	0.00
Nocardia	0.01	0.00
Citrobacter	0.00	0.00
Sporosarcina	0.00	0.00
Mediterraneibacter	0.00	0.00
Comamonas	0.00	0.00
Pediococcus	0.00	0.00
Brachybacterium	0.01	0.00
Proteus	0.00	0.00
Priestia	0.00	0.00
Romboutsia	0.00	0.00
Geobacter	0.00	0.00
Faecalibacterium	0.00	0.00
Planococcus	0.00	0.00
Dolosigranulum	0.00	0.00
Gramella	0.00	0.00
Providencia	0.00	0.00
Ruminococcus	0.00	0.00
Tessaracoccus	0.01	0.00
Nostoc	0.00	0.00
Latilactobacillus	0.00	0.00
Winogradskyella	0.00	0.00
Lysobacter	0.00	0.00
Yersinia	0.00	0.00
Escherichia	0.00	0.00
Acholeplasma	0.00	0.00
Runella	0.00	0.00
Francisella	0.00	0.00
Macrococcus	0.00	0.00
Formosa	0.00	0.00
Gordonia	0.01	0.00
Maribacter	0.00	0.00
Draconibacterium	0.00	0.00
Aliarcobacter	0.00	0.00
Brevibacillus	0.00	0.00
Mageeibacillus	0.00	0.00
Arcanobacterium	0.00	0.00
Erysipelatoclostridium	0.00	0.00
Alkalihalobacillus	0.00	0.00
Echinicola	0.00	0.00
Otariodibacter	0.00	0.00
Ralstonia	0.00	0.00
Paracoccus	0.00	0.00
Scardovia	0.01	0.00
Bartonella	0.00	0.00
Pseudarthrobacter	0.00	0.00
Exiguobacterium	0.00	0.00
Alteromonas	0.00	0.00
Methylobacterium	0.01	0.00
Hydrogenophaga	0.00	0.00
Megamonas	0.00	0.00
Lentilactobacillus	0.00	0.00
Frederiksenia	0.00	0.00
Arcobacter	0.00	0.00
Cloacibacterium	0.00	0.00
Azoarcus	0.00	0.00
Epilithonimonas	0.00	0.00
Oceanobacillus	0.00	0.00
Kurthia	0.00	0.00
Empedobacter	0.00	0.00
Flaviflexus	0.00	0.00
Amycolatopsis	0.00	0.00
Peribacillus	0.00	0.00
Cellulophaga	0.00	0.00
Gardnerella	0.00	0.00
Fibrella	0.00	0.00
Sphingobium	0.00	0.00
Arachidicoccus	0.00	0.00
Liquorilactobacillus	0.00	0.00
Anoxybacillus	0.00	0.00
Pandoraea	0.00	0.00
Glutamicibacter	0.00	0.00
Georgenia	0.00	0.00
Brachyspira	0.00	0.00
Dickeya	0.00	0.00
Peptacetobacter	0.00	0.00
Enterocloster	0.00	0.00
Dokdonia	0.00	0.00
Pseudobutyrivibrio	0.00	0.00
Rufibacter	0.00	0.00
Leucobacter	0.00	0.00
Agrobacterium	0.00	0.00
Lachnospira	0.00	0.00
Rathayibacter	0.00	0.00
Caldicellulosiruptor	0.00	0.00
Sulfurimonas	0.00	0.00
Lacinutrix	0.00	0.00
Thermoanaerobacterium	0.00	0.00
Polynucleobacter	0.00	0.00
Brevundimonas	0.01	0.00
Erwinia	0.00	0.00
Bisgaardia	0.00	0.00
Xylanimonas	0.00	0.00
Azospirillum	0.00	0.00
Turicibacter	0.00	0.00
Aquimarina	0.00	0.00
Curtobacterium	0.00	0.00
Fastidiosipila	0.00	0.00
Flammeovirga	0.00	0.00
Pseudonocardia	0.00	0.00
Cruoricaptor	0.00	0.00
Vespertiliibacter	0.00	0.00
Rhodoferax	0.00	0.00
Tenuifilum	0.00	0.00
Planobacterium	0.00	0.00
Chromobacterium	0.00	0.00
Sulfurospirillum	0.00	0.00
Mycolicibacter	0.00	0.00
Gallibacterium	0.00	0.00
Acidipropionibacterium	0.00	0.00
Geobacillus	0.00	0.00
Apibacter	0.00	0.00
Sebaldella	0.00	0.00
Janthinobacterium	0.00	0.00
Cryptobacterium	0.01	0.00
Dermabacter	0.00	0.00
Pelosinus	0.00	0.00
Calothrix	0.00	0.00
Basfia	0.00	0.00
Pseudodesulfovibrio	0.00	0.00
Algoriphagus	0.00	0.00
Aequorivita	0.00	0.00
Phascolarctobacterium	0.00	0.00
Lacticaseibacillus	0.00	0.00
Colwellia	0.00	0.00
Acetivibrio	0.00	0.00
Amniculibacterium	0.00	0.00
Malaciobacter	0.00	0.00
Kordia	0.00	0.00
Marinomonas	0.00	0.00
Leifsonia	0.00	0.00
Agromyces	0.00	0.00
Bdellovibrio	0.00	0.00
Loigolactobacillus	0.00	0.00
Akkermansia	0.00	0.00
Muricauda	0.00	0.00
Pectobacterium	0.00	0.00
Metabacillus	0.00	0.00
Herbaspirillum	0.00	0.00
Lactiplantibacillus	0.00	0.00
Diaphorobacter	0.00	0.00
Collinsella	0.00	0.00
Thermoanaerobacter	0.00	0.00
Desulfosporosinus	0.00	0.00
Ornithobacterium	0.00	0.00
Myxococcus	0.00	0.00
Labilibaculum	0.00	0.00
Devosia	0.00	0.00
Desulfitobacterium	0.00	0.00
Winkia	0.00	0.00
Peptoniphilus	0.00	0.00
Croceimicrobium	0.00	0.00
Serinicoccus	0.00	0.00
Ornithinimicrobium	0.00	0.00
Paucilactobacillus	0.00	0.00
Thauera	0.00	0.00
Parolsenella	0.00	0.00
Amedibacterium	0.00	0.00
Luteimonas	0.00	0.00
Dietzia	0.00	0.00
Methylomonas	0.00	0.00
Marinilactibacillus	0.00	0.00
Algibacter	0.00	0.00
Xenorhabdus	0.00	0.00
Salmonella	0.00	0.00
Actinoplanes	0.00	0.00
Cellulosimicrobium	0.00	0.00
Alcaligenes	0.00	0.00
Erythrobacter	0.00	0.00
Ruminiclostridium	0.00	0.00
Dyadobacter	0.00	0.00
Cellulosilyticum	0.00	0.00
Salinivirga	0.00	0.00
Brochothrix	0.00	0.00
Sorangium	0.00	0.00
Wolbachia	0.00	0.00
Novosphingobium	0.00	0.00
Delftia	0.00	0.00
Janibacter	0.00	0.00
Crassaminicella	0.00	0.00
Cohnella	0.00	0.00
Sinorhizobium	0.00	0.00
Caulobacter	0.00	0.00
Prochlorococcus	0.00	0.00
Chlorobaculum	0.00	0.00
Ureibacillus	0.00	0.00
Kytococcus	0.00	0.00
Propionimicrobium	0.00	0.00
Antarcticibacterium	0.00	0.00
Microbulbifer	0.00	0.00
Frankia	0.00	0.00
Fructilactobacillus	0.00	0.00
Acidaminococcus	0.00	0.00
Anaerobutyricum	0.00	0.00
Ruania	0.00	0.00
Borrelia	0.00	0.00
Paeniclostridium	0.00	0.00
Photobacterium	0.00	0.00
Aeromicrobium	0.00	0.00
Conchiformibius	0.00	0.00
Alysiella	0.00	0.00
Microlunatus	0.00	0.00
Eggerthella	0.00	0.00
Desulfotomaculum	0.00	0.00
Murdochiella	0.00	0.00
Rhodothermus	0.00	0.00
Christensenella	0.00	0.00
Melissococcus	0.00	0.00
Auritidibacter	0.00	0.00
Leptospira	0.00	0.00
Rhodopseudomonas	0.00	0.00
Psychroflexus	0.00	0.00
Sarcina	0.00	0.00
Alkalitalea	0.00	0.00
Paraclostridium	0.00	0.00
Saccharomonospora	0.00	0.00
Brucella	0.00	0.00
Hungatella	0.00	0.00
Herbinix	0.00	0.00
Sanguibacter	0.00	0.00
Mesoplasma	0.00	0.00
Chryseolinea	0.00	0.00
Sphingopyxis	0.00	0.00
Alkaliphilus	0.00	0.00
Polaromonas	0.00	0.00
Halobacillus	0.00	0.00
Rickettsia	0.00	0.00
Edwardsiella	0.00	0.00
Mobiluncus	0.00	0.00
Actinomadura	0.00	0.00
Salinibacterium	0.00	0.00
Anaerotignum	0.00	0.00
Thiomonas	0.00	0.00
Kosakonia	0.00	0.00
Oscillibacter	0.00	0.00
Gimesia	0.00	0.00
Chlorobium	0.00	0.00
Caloramator	0.00	0.00
Neobacillus	0.00	0.00
Alicyclobacillus	0.00	0.00
Sedimentibacter	0.00	0.00
Sulfitobacter	0.00	0.00
Salegentibacter	0.00	0.00
Terriglobus	0.00	0.00
Adhaeribacter	0.00	0.00
Desulfosarcina	0.00	0.00
Oenococcus	0.00	0.00
Aquitalea	0.00	0.00
Flavisolibacter	0.00	0.00
Cytobacillus	0.00	0.00
Flavihumibacter	0.00	0.00
Dermacoccus	0.00	0.00
Verrucomicrobium	0.00	0.00
Mycobacteroides	0.00	0.00
Paenisporosarcina	0.00	0.00
Owenweeksia	0.00	0.00
Ezakiella	0.00	0.00
Apilactobacillus	0.00	0.00
Tamlana	0.00	0.00
Massilistercora	0.00	0.00
Fibrobacter	0.00	0.00
Granulicella	0.00	0.00
Gottschalkia	0.00	0.00
Sphaerochaeta	0.00	0.00
Idiomarina	0.00	0.00
Alcanivorax	0.00	0.00
Gordonibacter	0.00	0.00
Levilactobacillus	0.00	0.00
Jeotgalicoccus	0.00	0.00
Solibacillus	0.00	0.00
Nitrosomonas	0.00	0.00
Clavibacter	0.00	0.00
Acetoanaerobium	0.00	0.00
Labrenzia	0.00	0.00
Nakamurella	0.00	0.00
Pontibacillus	0.00	0.00
Photorhabdus	0.00	0.00
Niabella	0.00	0.00
Cyclobacterium	0.00	0.00
Streptacidiphilus	0.00	0.00
Caproiciproducens	0.00	0.00
Pseudobacter	0.00	0.00
Isoptericola	0.00	0.00
Halanaerobium	0.00	0.00
Altererythrobacter	0.00	0.00
Archangium	0.00	0.00
Adlercreutzia	0.00	0.00
Keratinibaculum	0.00	0.00
Sutterella	0.00	0.00
Acidithiobacillus	0.00	0.00
Arcticibacterium	0.00	0.00
Cronobacter	0.00	0.00
Nocardiopsis	0.00	0.00
Lutibacter	0.00	0.00
Intestinibaculum	0.00	0.00
Bosea	0.00	0.00
Actinobaculum	0.00	0.00
Ensifer	0.00	0.00
Glaciecola	0.00	0.00
Weizmannia	0.00	0.00
Leeuwenhoekiella	0.00	0.00
Collimonas	0.00	0.00
Leadbetterella	0.00	0.00
Amphibacillus	0.00	0.00
Ruthenibacterium	0.00	0.00
Cellvibrio	0.00	0.00
Cryobacterium	0.00	0.00
Zobellia	0.00	0.00
Boudabousia	0.00	0.00
Neptunomonas	0.00	0.00
Gemmatimonas	0.00	0.00
Thiothrix	0.00	0.00
Viridibacillus	0.00	0.00
Celeribacter	0.00	0.00
Hathewaya	0.00	0.00
Thalassotalea	0.00	0.00
Komagataeibacter	0.00	0.00
Brenneria	0.00	0.00
Filimonas	0.00	0.00
Thalassospira	0.00	0.00
Roseomonas	0.00	0.00
Seonamhaeicola	0.00	0.00
Aliivibrio	0.00	0.00
Prosthecochloris	0.00	0.00
Thermosipho	0.00	0.00
Peptoclostridium	0.00	0.00
Raoultella	0.00	0.00
Ehrlichia	0.00	0.00
Caloranaerobacter	0.00	0.00
Saccharothrix	0.00	0.00
Acetobacter	0.00	0.00
Leptolyngbya	0.00	0.00
Nitratiruptor	0.00	0.00
Dyella	0.00	0.00
Ndongobacter	0.00	0.00
Anaerobacillus	0.00	0.00
Bernardetia	0.00	0.00
Saccharopolyspora	0.00	0.00
Pradoshia	0.00	0.00
Lapidilactobacillus	0.00	0.00
Ureaplasma	0.00	0.00
Roseivirga	0.00	0.00
Solitalea	0.00	0.00
Stieleria	0.00	0.00
Kitasatospora	0.00	0.00
Nonomuraea	0.00	0.00
Maridesulfovibrio	0.00	0.00
Aneurinibacillus	0.00	0.00
Fictibacillus	0.00	0.00
Flagellimonas	0.00	0.00
Conexibacter	0.00	0.00
Paenarthrobacter	0.00	0.00
Geminocystis	0.00	0.00
Phycicoccus	0.00	0.00
Anseongella	0.00	0.00
Pelodictyon	0.00	0.00
Pseudocnuella	0.00	0.00
Algicoccus	0.00	0.00
Pseudopedobacter	0.00	0.00
Acetobacterium	0.00	0.00
Suicoccus	0.00	0.00
Marinobacter	0.00	0.00
Rubrobacter	0.00	0.00
Leclercia	0.00	0.00
Gilliamella	0.00	0.00
Changchengzhania	0.00	0.00
Denitrobacterium	0.00	0.00
Paraliobacillus	0.00	0.00
Arsenophonus	0.00	0.00
Cereibacter	0.00	0.00
Altibacter	0.00	0.00
Weeksella	0.00	0.00
Geosporobacter	0.00	0.00
Lelliottia	0.00	0.00
Salinibacter	0.00	0.00
Haliscomenobacter	0.00	0.00
Niastella	0.00	0.00
Lawsonella	0.00	0.00
Mycetocola	0.00	0.00
Thioalkalivibrio	0.00	0.00
Thermoactinomyces	0.00	0.00
Tumebacillus	0.00	0.00
Paraglaciecola	0.00	0.00
Mesobacillus	0.00	0.00
Sinomonas	0.00	0.00
Pigmentiphaga	0.00	0.00
Urechidicola	0.00	0.00
Fannyhessea	0.00	0.00
Robiginitalea	0.00	0.00
Borreliella	0.00	0.00
Streptosporangium	0.00	0.00
Pseudoclostridium	0.00	0.00
Olleya	0.00	0.00
Rhizobacter	0.00	0.00
Gilvibacter	0.00	0.00
Vitreoscilla	0.00	0.00
Agrococcus	0.00	0.00
Methylococcus	0.00	0.00
Phaeobacter	0.00	0.00
Tissierella	0.00	0.00
Olivibacter	0.00	0.00
Desulfopila	0.00	0.00
Entomomonas	0.00	0.00
Psychrobacillus	0.00	0.00
Marivirga	0.00	0.00
Pelistega	0.00	0.00
Thermomonas	0.00	0.00
Teredinibacter	0.00	0.00
Rahnella	0.00	0.00
Salinimonas	0.00	0.00
Caballeronia	0.00	0.00
Wenyingzhuangia	0.00	0.00
Cobetia	0.00	0.00
Anaeromyxobacter	0.00	0.00
Sodalis	0.00	0.00
Spirochaeta	0.00	0.00
Ethanoligenens	0.00	0.00
Petrocella	0.00	0.00
Caldibacillus	0.00	0.00
Secundilactobacillus	0.00	0.00
Galbibacter	0.00	0.00
Ilyobacter	0.00	0.00
Salicibibacter	0.00	0.00
Ereboglobus	0.00	0.00
Saprospira	0.00	0.00
Hyphomicrobium	0.00	0.00
Halarcobacter	0.00	0.00
Desulfonema	0.00	0.00
Kangiella	0.00	0.00
Succinivibrio	0.00	0.00
Actinoalloteichus	0.00	0.00
Rhodovulum	0.00	0.00
Chlamydia	0.00	0.00
Psychromonas	0.00	0.00
Desulfuromonas	0.00	0.00
Cedecea	0.00	0.00
Sporomusa	0.00	0.00
Furfurilactobacillus	0.00	0.00
Thiomicrorhabdus	0.00	0.00
Methylocystis	0.00	0.00
Morganella	0.00	0.00
Slackia	0.00	0.00
Nibribacter	0.00	0.00
Azospira	0.00	0.00
Fluviicola	0.00	0.00
Denitratisoma	0.00	0.00
Panacibacter	0.00	0.00
Pusillimonas	0.00	0.00
Flavonifractor	0.00	0.00
Faecalitalea	0.00	0.00
Moritella	0.00	0.00
Gracilibacillus	0.00	0.00
Corallococcus	0.00	0.00
Hafnia	0.00	0.00
Tatumella	0.00	0.00
Rhodanobacter	0.00	0.00
Catenovulum	0.00	0.00
Hydrogenovibrio	0.00	0.00
Plantibacter	0.00	0.00
Paraflavitalea	0.00	0.00
Propioniciclava	0.00	0.00
Duganella	0.00	0.00
Syntrophotalea	0.00	0.00
Alicycliphilus	0.00	0.00
Luteimicrobium	0.00	0.00
Gillisia	0.00	0.00
Mariniflexile	0.00	0.00
Rheinheimera	0.00	0.00
Salinivibrio	0.00	0.00
Mixta	0.00	0.00
Monoglobus	0.00	0.00
Roseimicrobium	0.00	0.00
Magnetospirillum	0.00	0.00
Schnuerera	0.00	0.00
Phreatobacter	0.00	0.00
Thiomicrospira	0.00	0.00
Nitrincola	0.00	0.00
Sediminicola	0.00	0.00
Aurantimicrobium	0.00	0.00
Rhodoluna	0.00	0.00
Belliella	0.00	0.00
Pectinatus	0.00	0.00
Flintibacter	0.00	0.00
Arenibacter	0.00	0.00
Zunongwangia	0.00	0.00
Kushneria	0.00	0.00
Actinotignum	0.00	0.00
Oerskovia	0.00	0.00
Flavivirga	0.00	0.00
Mesoflavibacter	0.00	0.00
Martelella	0.00	0.00
Fervidobacterium	0.00	0.00
Protaetiibacter	0.00	0.00
Phytohabitans	0.00	0.00
Undibacterium	0.00	0.00
Aromatoleum	0.00	0.00
Roseobacter	0.00	0.00
Ruegeria	0.00	0.00
Oceanihabitans	0.00	0.00
Acidihalobacter	0.00	0.00
Oligella	0.00	0.00
Marinitoga	0.00	0.00
Rhodocytophaga	0.00	0.00
Meiothermus	0.00	0.00
Wolinella	0.00	0.00
Dehalobacterium	0.00	0.00
Zymomonas	0.00	0.00
Ramlibacter	0.00	0.00
Dechloromonas	0.00	0.00
Orrella	0.00	0.00
Rhodobacter	0.00	0.00
Anoxybacter	0.00	0.00
Sporolactobacillus	0.00	0.00
Deinococcus	0.00	0.00
Thermus	0.00	0.00
Labilithrix	0.00	0.00
Lacibacter	0.00	0.00
Dehalococcoides	0.00	0.00
Gudongella	0.00	0.00
Skermanella	0.00	0.00
Plantactinospora	0.00	0.00
Nitrosococcus	0.00	0.00
Beutenbergia	0.00	0.00
Aureimonas	0.00	0.00
Luteibacter	0.00	0.00
Croceibacter	0.00	0.00
Aquirufa	0.00	0.00
Sulfuriferula	0.00	0.00
Fischerella	0.00	0.00
Thermoclostridium	0.00	0.00
Halobacteriovorax	0.00	0.00
Lacipirellula	0.00	0.00
Microcystis	0.00	0.00
Microterricola	0.00	0.00
Neorhizobium	0.00	0.00
Minicystis	0.00	0.00
Tsukamurella	0.00	0.00
Siansivirga	0.00	0.00
Actinosynnema	0.00	0.00
Verminephrobacter	0.00	0.00
Dehalobacter	0.00	0.00
Xylanimicrobium	0.00	0.00
Lederbergia	0.00	0.00
Frischella	0.00	0.00
Desulfococcus	0.00	0.00
Oscillatoria	0.00	0.00
Psychrosphaera	0.00	0.00
Jiangella	0.00	0.00
Fulvivirga	0.00	0.00
Pseudoxanthomonas	0.00	0.00
Abyssicoccus	0.00	0.00
Pseudactinotalea	0.00	0.00
Methylophilus	0.00	0.00
Roseovarius	0.00	0.00
Endomicrobium	0.00	0.00
Miniimonas	0.00	0.00
Octadecabacter	0.00	0.00
Microvirga	0.00	0.00
Intrasporangium	0.00	0.00
Berryella	0.00	0.00
Rummeliibacillus	0.00	0.00
Acutalibacter	0.00	0.00
Symbiobacterium	0.00	0.00
Jonquetella	0.00	0.00
Serpentinomonas	0.00	0.00
Castellaniella	0.00	0.00
Thermomonospora	0.00	0.00
Usitatibacter	0.00	0.00
Halioglobus	0.00	0.00
Novibacillus	0.00	0.00
Anaerolinea	0.00	0.00
Aminomonas	0.00	0.00
Luteitalea	0.00	0.00
Parashewanella	0.00	0.00
Desulfocurvibacter	0.00	0.00
Iodobacter	0.00	0.00
Cytophaga	0.00	0.00
Actinocatenispora	0.00	0.00
Methylorubrum	0.00	0.00
Hyphobacterium	0.00	0.00
Euzebyella	0.00	0.00
Tepiditoga	0.00	0.00
Intestinimonas	0.00	0.00
Advenella	0.00	0.00
Roseateles	0.00	0.00
Jeotgalibacillus	0.00	0.00
Gemmata	0.00	0.00
Bombilactobacillus	0.00	0.00
Opitutus	0.00	0.00
Pseudanabaena	0.00	0.00
Xylophilus	0.00	0.00
Thermaerobacter	0.00	0.00
Saccharophagus	0.00	0.00
Entomoplasma	0.00	0.00
Pseudogulbenkiania	0.00	0.00
Rhodospirillum	0.00	0.00
Ichthyobacterium	0.00	0.00
Bythopirellula	0.00	0.00
Aminobacter	0.00	0.00
Pseudothermotoga	0.00	0.00
Ignavibacterium	0.00	0.00
Taylorella	0.00	0.00
Stanieria	0.00	0.00
Frondihabitans	0.00	0.00
Marinobacterium	0.00	0.00
Kinneretia	0.00	0.00
Radiobacillus	0.00	0.00
Heliobacterium	0.00	0.00
Micropruina	0.00	0.00
Shinella	0.00	0.00
Muriicola	0.00	0.00
Methylibium	0.00	0.00
Tetrasphaera	0.00	0.00
Epidermidibacterium	0.00	0.00
Azotobacter	0.00	0.00
Plesiomonas	0.00	0.00
Scytonema	0.00	0.00
Thermodesulfobacterium	0.00	0.00
Citricoccus	0.00	0.00
Jeongeupia	0.00	0.00
Halothermothrix	0.00	0.00
Psychroserpens	0.00	0.00
Schlegelella	0.00	0.00
Gluconobacter	0.00	0.00
Hydrogenophilus	0.00	0.00
Moorella	0.00	0.00
Liberibacter	0.00	0.00
Tomitella	0.00	0.00
Edaphobacter	0.00	0.00
Costertonia	0.00	0.00
Roseimaritima	0.00	0.00
Roseiflexus	0.00	0.00
Leisingera	0.00	0.00
Psychromicrobium	0.00	0.00
Salipiger	0.00	0.00
Lentibacillus	0.00	0.00
Xanthobacter	0.00	0.00
Thiospirochaeta	0.00	0.00
Limnohabitans	0.00	0.00
Parageobacillus	0.00	0.00
Terribacillus	0.00	0.00
Allochromatium	0.00	0.00
Brevilactibacter	0.00	0.00
Humibacter	0.00	0.00
Kribbella	0.00	0.00
Methylotuvimicrobium	0.00	0.00
Paenalcaligenes	0.00	0.00
Anabaena	0.00	0.00
Aeribacillus	0.00	0.00
Mariprofundus	0.00	0.00
Wenzhouxiangella	0.00	0.00
Sphingorhabdus	0.00	0.00
Devriesea	0.00	0.00
Halocella	0.00	0.00
Sediminispirochaeta	0.00	0.00
Hyphomonas	0.00	0.00
Sphingosinicella	0.00	0.00
Sphaerotilus	0.00	0.00
Aureitalea	0.00	0.00
Sphingosinithalassobacter	0.00	0.00
Halobacteroides	0.00	0.00
Poseidonibacter	0.00	0.00
Methylovorus	0.00	0.00
Methylotenera	0.00	0.00
Leptothrix	0.00	0.00
Arabia	0.00	0.00
Neomicrococcus	0.00	0.00
Salinispora	0.00	0.00
Methylophaga	0.00	0.00
Hypericibacter	0.00	0.00
Mobilicoccus	0.00	0.00
Aquiflexum	0.00	0.00
Heliorestis	0.00	0.00
Melioribacter	0.00	0.00
Kroppenstedtia	0.00	0.00
Thermosynechococcus	0.00	0.00
Desulfotalea	0.00	0.00
Xylella	0.00	0.00
Aquabacterium	0.00	0.00
Cystobacter	0.00	0.00
Pseudolysobacter	0.00	0.00
Oceanisphaera	0.00	0.00
Bradymonas	0.00	0.00
Thioflavicoccus	0.00	0.00
Acidobacterium	0.00	0.00
Kyrpidia	0.00	0.00
Thermoanaerosceptrum	0.00	0.00
Cycloclasticus	0.00	0.00
Phenylobacterium	0.00	0.00
Paraphotobacterium	0.00	0.00
Oceanispirochaeta	0.00	0.00
Sandaracinus	0.00	0.00
Jonesia	0.00	0.00
Caldithrix	0.00	0.00
Thermanaerovibrio	0.00	0.00
Luteithermobacter	0.00	0.00
Glaciimonas	0.00	0.00
Paludibaculum	0.00	0.00
Kerstersia	0.00	0.00
Moorea	0.00	0.00
Desulfofarcimen	0.00	0.00
Syntrophobotulus	0.00	0.00
Natranaerobius	0.00	0.00
Tardiphaga	0.00	0.00
Gemmatirosa	0.00	0.00
Luteipulveratus	0.00	0.00
Kineococcus	0.00	0.00
Buttiauxella	0.00	0.00
Pyxidicoccus	0.00	0.00
Methylomicrobium	0.00	0.00
Actinotalea	0.00	0.00
Methylomusa	0.00	0.00
Gloeothece	0.00	0.00
Cyanobium	0.00	0.00
Schleiferilactobacillus	0.00	0.00
Mycolicibacillus	0.00	0.00
Ktedonosporobacter	0.00	0.00
Ectothiorhodospira	0.00	0.00
Haliangium	0.00	0.00
Austwickia	0.00	0.00
Alkalibacter	0.00	0.00
Swingsia	0.00	0.00
Amylolactobacillus	0.00	0.00
Nautilia	0.00	0.00
Coxiella	0.00	0.00
Chitinibacter	0.00	0.00
Planctomyces	0.00	0.00
Allofrancisella	0.00	0.00
Basilea	0.00	0.00
Pimelobacter	0.00	0.00
Phoenicibacter	0.00	0.00
Coriobacterium	0.00	0.00
Roseivivax	0.00	0.00
Thermotoga	0.00	0.00
Planomicrobium	0.00	0.00
Yokenella	0.00	0.00
Desulfallas	0.00	0.00
Koleobacter	0.00	0.00
Hylemonella	0.00	0.00
Salinispira	0.00	0.00
Herbiconiux	0.00	0.00
Saccharibacillus	0.00	0.00
Dictyoglomus	0.00	0.00
Rouxiella	0.00	0.00
Sterolibacterium	0.00	0.00
Roseococcus	0.00	0.00
Luteolibacter	0.00	0.00
Sulfurihydrogenibium	0.00	0.00
Pluralibacter	0.00	0.00
Sinimarinibacterium	0.00	0.00
Arsenicicoccus	0.00	0.00
Pulveribacter	0.00	0.00
Limnoglobus	0.00	0.00
Orbus	0.00	0.00
Mameliella	0.00	0.00
Geoalkalibacter	0.00	0.00
Hahella	0.00	0.00
Desulfobacter	0.00	0.00
Alloactinosynnema	0.00	0.00
Tepidanaerobacter	0.00	0.00
Planktothrix	0.00	0.00
Thermodesulfobium	0.00	0.00
Sulfurovum	0.00	0.00
Raineyella	0.00	0.00
Oryzomicrobium	0.00	0.00
Beggiatoa	0.00	0.00
Ferrimonas	0.00	0.00
Acetohalobium	0.00	0.00
Friedmanniella	0.00	0.00
Trichodesmium	0.00	0.00
Ahniella	0.00	0.00
Thalassolituus	0.00	0.00
Snodgrassella	0.00	0.00
Persicimonas	0.00	0.00
Longibaculum	0.00	0.00
Nitrospira	0.00	0.00
Nitrosospira	0.00	0.00
Rubrivivax	0.00	0.00
Ketobacter	0.00	0.00
Prauserella	0.00	0.00
Solimonas	0.00	0.00
Mahella	0.00	0.00
Laribacter	0.00	0.00
Poriferisphaera	0.00	0.00
Microvirgula	0.00	0.00
Tistrella	0.00	0.00
Kutzneria	0.00	0.00
Rosistilla	0.00	0.00
Cloacibacillus	0.00	0.00
Lawsonia	0.00	0.00
Denitrovibrio	0.00	0.00
Vogesella	0.00	0.00
Carboxydothermus	0.00	0.00
Grimontia	0.00	0.00
Terasakiella	0.00	0.00
Caldanaerobacter	0.00	0.00
Dermatophilus	0.00	0.00
Jejubacter	0.00	0.00
Symmachiella	0.00	0.00
Agreia	0.00	0.00
Bacteriovorax	0.00	0.00
Aquaspirillum	0.00	0.00
Renibacterium	0.00	0.00
Thiodictyon	0.00	0.00
Kluyvera	0.00	0.00
Thermocrinis	0.00	0.00
Syntrophobacter	0.00	0.00
Paraoerskovia	0.00	0.00
Vulgatibacter	0.00	0.00
Mumia	0.00	0.00
Thermincola	0.00	0.00
Asticcacaulis	0.00	0.00
Methylacidiphilum	0.00	0.00
Kosmotoga	0.00	0.00
Chloroflexus	0.00	0.00
Rugosibacter	0.00	0.00
Labrys	0.00	0.00
Dehalogenimonas	0.00	0.00
Nesterenkonia	0.00	0.00
Herminiimonas	0.00	0.00
Noviherbaspirillum	0.00	0.00
Salimicrobium	0.00	0.00
Dichelobacter	0.00	0.00
Casimicrobium	0.00	0.00
Hoeflea	0.00	0.00
Laceyella	0.00	0.00
Methylocaldum	0.00	0.00
Streptomonospora	0.00	0.00
Faecalibaculum	0.00	0.00
Rhodopirellula	0.00	0.00
Actinomarinicola	0.00	0.00
Phyllobacterium	0.00	0.00
Nitrospirillum	0.00	0.00
Pseudolabrys	0.00	0.00
Rivularia	0.00	0.00
Desulfobacula	0.00	0.00
Spiribacter	0.00	0.00
Pedococcus	0.00	0.00
Ancylobacter	0.00	0.00
Sulfurivermis	0.00	0.00
Desulfurobacterium	0.00	0.00
Chelatococcus	0.00	0.00
Tsuneonella	0.00	0.00
Catenulispora	0.00	0.00
Curvibacter	0.00	0.00
Sulfuritortus	0.00	0.00
Spartinivicinus	0.00	0.00
Caminibacter	0.00	0.00
Phytobacter	0.00	0.00
Chelativorans	0.00	0.00
Piscirickettsia	0.00	0.00
Aquirhabdus	0.00	0.00
Yimella	0.00	0.00
Halothiobacillus	0.00	0.00
Defluviitoga	0.00	0.00
Desulfatibacillum	0.00	0.00
Niveibacterium	0.00	0.00
Sedimentisphaera	0.00	0.00
Mesotoga	0.00	0.00
Synechocystis	0.00	0.00
Aquabacter	0.00	0.00
Thermacetogenium	0.00	0.00
Spongiibacter	0.00	0.00
Silvanigrella	0.00	0.00
Carboxydocella	0.00	0.00
Faecalibacillus	0.00	0.00
Halorhodospira	0.00	0.00
Gloeobacter	0.00	0.00
Anaerohalosphaera	0.00	0.00
Anabaenopsis	0.00	0.00
Thiosulfativibrio	0.00	0.00
Pannonibacter	0.00	0.00
Blastochloris	0.00	0.00
Desulfurispirillum	0.00	0.00
Agarilytica	0.00	0.00
Pseudoarcobacter	0.00	0.00
Sphaerospermopsis	0.00	0.00
Pyruvatibacter	0.00	0.00
Jinshanibacter	0.00	0.00
Micavibrio	0.00	0.00
Zhongshania	0.00	0.00
Starkeya	0.00	0.00
Stigmatella	0.00	0.00
Blastococcus	0.00	0.00
Nitratireductor	0.00	0.00
Stappia	0.00	0.00
Leptospirillum	0.00	0.00
Croceicoccus	0.00	0.00
Granulibacter	0.00	0.00
Geovibrio	0.00	0.00
Oceanithermus	0.00	0.00
Nissabacter	0.00	0.00
Sulfuricurvum	0.00	0.00
Microcella	0.00	0.00
Mitsuaria	0.00	0.00
Glaciihabitans	0.00	0.00
Desulfarculus	0.00	0.00
Parasaccharibacter	0.00	0.00
Frateuria	0.00	0.00
Ketogulonicigenium	0.00	0.00
Elusimicrobium	0.00	0.00
Sediminibacillus	0.00	0.00
Congregibacter	0.00	0.00
Lonsdalea	0.00	0.00
Methylocella	0.00	0.00
Geodermatophilus	0.00	0.00
Filomicrobium	0.00	0.00
Mycetohabitans	0.00	0.00
Biomaibacter	0.00	0.00
Stackebrandtia	0.00	0.00
Deferribacter	0.00	0.00
Methyloceanibacter	0.00	0.00
Neoasaia	0.00	0.00
Simplicispira	0.00	0.00
Desulfohalobium	0.00	0.00
Agarivorans	0.00	0.00
Litorilituus	0.00	0.00
Sulfuriflexus	0.00	0.00
Porphyrobacter	0.00	0.00
Aquicella	0.00	0.00
Niveispirillum	0.00	0.00
Oceanimonas	0.00	0.00
Enterovibrio	0.00	0.00
Bermanella	0.00	0.00
Pelolinea	0.00	0.00
Methylovirgula	0.00	0.00
Aurantiacibacter	0.00	0.00
Lacunisphaera	0.00	0.00
Pirellula	0.00	0.00
Sulfurimicrobium	0.00	0.00
Mycoavidus	0.00	0.00
Hydrogenimonas	0.00	0.00
Humisphaera	0.00	0.00
Pragia	0.00	0.00
Chryseoglobus	0.00	0.00
Thermotomaculum	0.00	0.00
Chitinimonas	0.00	0.00
Chromohalobacter	0.00	0.00
Anatilimnocola	0.00	0.00
Nibricoccus	0.00	0.00
Orientia	0.00	0.00
Diaminobutyricimonas	0.00	0.00
Thermobifida	0.00	0.00
Methyloversatilis	0.00	0.00
Pseudopuniceibacterium	0.00	0.00
Phycisphaera	0.00	0.00
Urbifossiella	0.00	0.00
Bacterioplanes	0.00	0.00
Modestobacter	0.00	0.00
Atlantibacter	0.00	0.00
Cnuibacter	0.00	0.00
Sulfuritalea	0.00	0.00
Thermomicrobium	0.00	0.00
Calditerrivibrio	0.00	0.00
Allokutzneria	0.00	0.00
Amphritea	0.00	0.00
Coraliomargarita	0.00	0.00
Halothece	0.00	0.00
Marisediminicola	0.00	0.00
Melittangium	0.00	0.00
Melaminivora	0.00	0.00
Hydrogenobaculum	0.00	0.00
Hoyosella	0.00	0.00
Chitinolyticbacter	0.00	0.00
Frigoribacterium	0.00	0.00
Auraticoccus	0.00	0.00
Limnochorda	0.00	0.00
Oleiphilus	0.00	0.00
Nodularia	0.00	0.00
Chondromyces	0.00	0.00
Chamaesiphon	0.00	0.00
Tepidiforma	0.00	0.00
Chloroherpeton	0.00	0.00
Thermovirga	0.00	0.00
Thiobacillus	0.00	0.00
Thermobispora	0.00	0.00
Oblitimonas	0.00	0.00
Sulfurifustis	0.00	0.00
Dysosmobacter	0.00	0.00
Azorhizobium	0.00	0.00
Ammonifex	0.00	0.00
Thiohalobacter	0.00	0.00
Desulfobacterium	0.00	0.00
Desulfocapsa	0.00	0.00
Cylindrospermum	0.00	0.00
Nitrobacter	0.00	0.00
Nitratifractor	0.00	0.00
Qipengyuania	0.00	0.00
Dolichospermum	0.00	0.00
Lentilitoribacter	0.00	0.00
Syntrophus	0.00	0.00
Alkalilimnicola	0.00	0.00
Acetilactobacillus	0.00	0.00
Lysinimonas	0.00	0.00
Ephemeroptericola	0.00	0.00
Kiritimatiella	0.00	0.00
Limihaloglobus	0.00	0.00
Thiolapillus	0.00	0.00
Kineobactrum	0.00	0.00
Gryllotalpicola	0.00	0.00
Sulfuricella	0.00	0.00
Parasphingopyxis	0.00	0.00
Aquisphaera	0.00	0.00
Cyanobacterium	0.00	0.00
Thermovibrio	0.00	0.00
Flexistipes	0.00	0.00
Chondrocystis	0.00	0.00
Parasedimentitalea	0.00	0.00
Thermanaeromonas	0.00	0.00
Paucibacter	0.00	0.00
Turicimonas	0.00	0.00
Singulisphaera	0.00	0.00
Jatrophihabitans	0.00	0.00
Pelagibacterium	0.00	0.00
Aquisalimonas	0.00	0.00
Marivivens	0.00	0.00
Neokomagataea	0.00	0.00
Marmoricola	0.00	0.00
Hydrocarboniclastica	0.00	0.00
Aminobacterium	0.00	0.00
Beijerinckia	0.00	0.00
Paludisphaera	0.00	0.00
Endozoicomonas	0.00	0.00
Salaquimonas	0.00	0.00
Caulifigura	0.00	0.00
Aeoliella	0.00	0.00
Kibdelosporangium	0.00	0.00
Thioclava	0.00	0.00
Desulfurivibrio	0.00	0.00
Parvibaculum	0.00	0.00
Thermogutta	0.00	0.00
Scandinavium	0.00	0.00
Saliniradius	0.00	0.00
Dongshaea	0.00	0.00
Anaplasma	0.00	0.00
Limnobaculum	0.00	0.00
Marinicauda	0.00	0.00
Pararhodospirillum	0.00	0.00
Pseudorhodobacter	0.00	0.00
Turneriella	0.00	0.00
Inhella	0.00	0.00
Salinicoccus	0.00	0.00
Ferriphaselus	0.00	0.00
Blastomonas	0.00	0.00
Cyanothece	0.00	0.00
Dactylococcopsis	0.00	0.00
Effusibacillus	0.00	0.00
Euhalothece	0.00	0.00
Trichormus	0.00	0.00
Caldichromatium	0.00	0.00
Crenobacter	0.00	0.00
Thermobacillus	0.00	0.00
Cohaesibacter	0.00	0.00
Asaia	0.00	0.00
Caldisericum	0.00	0.00
Ewingella	0.00	0.00
Botrimarina	0.00	0.00
Lentzea	0.00	0.00
Stella	0.00	0.00
Acidimicrobium	0.00	0.00
Frigoriglobus	0.00	0.00
Acidibrevibacterium	0.00	0.00
Dissulfurispira	0.00	0.00
Pseudovibrio	0.00	0.00
Crocosphaera	0.00	0.00
Chloracidobacterium	0.00	0.00
Lacimicrobium	0.00	0.00
Thermosulfidibacter	0.00	0.00
Rippkaea	0.00	0.00
Maritalea	0.00	0.00
Euzebya	0.00	0.00
Variibacter	0.00	0.00
Caenibius	0.00	0.00
Actinopolymorpha	0.00	0.00
Gemmobacter	0.00	0.00
Oxalobacter	0.00	0.00
Methylosinus	0.00	0.00
Gloeocapsa	0.00	0.00
Desulfolutivibrio	0.00	0.00
Hartmannibacter	0.00	0.00
Pelagibaca	0.00	0.00
Actinopolyspora	0.00	0.00
Crinalium	0.00	0.00
Granulosicoccus	0.00	0.00
Wigglesworthia	0.00	0.00
Limnobacter	0.00	0.00
Paraoceanicella	0.00	0.00
Afipia	0.00	0.00
Syntrophomonas	0.00	0.00
Sagittula	0.00	0.00
Citromicrobium	0.00	0.00
Sedimenticola	0.00	0.00
Pontimonas	0.00	0.00
Desulfobacca	0.00	0.00
Gynuella	0.00	0.00
Tatlockia	0.00	0.00
Thermochromatium	0.00	0.00
Geitlerinema	0.00	0.00
Fluoribacter	0.00	0.00
Arthrospira	0.00	0.00
Acidiphilium	0.00	0.00
Halotalea	0.00	0.00
Rhodoplanes	0.00	0.00
Defluviimonas	0.00	0.00
Oceanicoccus	0.00	0.00
Tuwongella	0.00	0.00
Epibacterium	0.00	0.00
Zymobacter	0.00	0.00
Kozakia	0.00	0.00
Chroococcidiopsis	0.00	0.00
Ciceribacter	0.00	0.00
Deefgea	0.00	0.00
Waddlia	0.00	0.00
Magnetospira	0.00	0.00
Gallionella	0.00	0.00
Egicoccus	0.00	0.00
Paremcibacter	0.00	0.00
Maribius	0.00	0.00
Gallaecimonas	0.00	0.00
Planktomarina	0.00	0.00
Oricola	0.00	0.00
Fimbriimonas	0.00	0.00
Simkania	0.00	0.00
Pseudohongiella	0.00	0.00
Microchaete	0.00	0.00
Maioricimonas	0.00	0.00
Thalassobius	0.00	0.00
Verrucosispora	0.00	0.00
Alienimonas	0.00	0.00
Marichromatium	0.00	0.00
Tropheryma	0.00	0.00
Methylacidimicrobium	0.00	0.00
Desulfomonile	0.00	0.00
Halomicronema	0.00	0.00
Pelagerythrobacter	0.00	0.00
Zobellella	0.00	0.00
Jannaschia	0.00	0.00
Parvularcula	0.00	0.00
Nitrosophilus	0.00	0.00
Leminorella	0.00	0.00
Koinonema	0.00	0.00
Nordella	0.00	0.00
Mariniblastus	0.00	0.00
Tolypothrix	0.00	0.00
Rhodomicrobium	0.00	0.00
Caldilinea	0.00	0.00
Georhizobium	0.00	0.00
Desulfoglaeba	0.00	0.00
Cetia	0.00	0.00
Kaistia	0.00	0.00
Breoghania	0.00	0.00
Petrotoga	0.00	0.00
Aerosticca	0.00	0.00
Acidothermus	0.00	0.00
Thiocystis	0.00	0.00
Brasilonema	0.00	0.00
Staphylospora	0.00	0.00
Salinisphaera	0.00	0.00
Woeseia	0.00	0.00
Sideroxydans	0.00	0.00
Saccharospirillum	0.00	0.00
Tolumonas	0.00	0.00
Thermobaculum	0.00	0.00
Segniliparus	0.00	0.00
Aureliella	0.00	0.00
Reinekea	0.00	0.00
Immundisolibacter	0.00	0.00
Lichenicola	0.00	0.00
Tautonia	0.00	0.00
Thermoleptolyngbya	0.00	0.00
Hydrogenobacter	0.00	0.00
Magnetococcus	0.00	0.00
Cognatishimia	0.00	0.00
Parachlamydia	0.00	0.00
Pleurocapsa	0.00	0.00
Fluviibacter	0.00	0.00
Sphaerobacter	0.00	0.00
Zhihengliuella	0.00	0.00
Truepera	0.00	0.00
Dokdonella	0.00	0.00
Shimwellia	0.00	0.00
Chania	0.00	0.00
Bremerella	0.00	0.00
Methylovulum	0.00	0.00
Neorickettsia	0.00	0.00
Paraurantiacibacter	0.00	0.00
Thermosediminibacter	0.00	0.00
Chthonomonas	0.00	0.00
Pirellulimonas	0.00	0.00
Pelobacter	0.00	0.00
Novosphingopyxis	0.00	0.00
Persephonella	0.00	0.00
Commensalibacter	0.00	0.00
Brevefilum	0.00	0.00
Haematospirillum	0.00	0.00
Oxynema	0.00	0.00
Ilumatobacter	0.00	0.00
Kordiimonas	0.00	0.00
Hippea	0.00	0.00
Glycocaulis	0.00	0.00
Neochlamydia	0.00	0.00
Baekduia	0.00	0.00
Acidisarcina	0.00	0.00
Defluviicoccus	0.00	0.00
Pelagovum	0.00	0.00
Marinovum	0.00	0.00
Tabrizicola	0.00	0.00
Polymorphum	0.00	0.00
Gloeomargarita	0.00	0.00
Rubinisphaera	0.00	0.00
Polystyrenella	0.00	0.00
Hirschia	0.00	0.00
Caldimicrobium	0.00	0.00
Isosphaera	0.00	0.00
Yoonia	0.00	0.00
Indioceanicola	0.00	0.00
Pontivivens	0.00	0.00
Syntrophothermus	0.00	0.00
Thiosulfatimonas	0.00	0.00
Gibbsiella	0.00	0.00
Permianibacter	0.00	0.00
Raphidiopsis	0.00	0.00
Lignipirellula	0.00	0.00
Egibacter	0.00	0.00
Pseudohalocynthiibacter	0.00	0.00
Halocynthiibacter	0.00	0.00
Simiduia	0.00	0.00
Methylobacillus	0.00	0.00
Litoricola	0.00	0.00
Acetomicrobium	0.00	0.00
Thalassococcus	0.00	0.00
Rickettsiella	0.00	0.00
Steroidobacter	0.00	0.00
Calycomorphotria	0.00	0.00
Parasphingorhabdus	0.00	0.00
Marinithermus	0.00	0.00
Haematobacter	0.00	0.00
Acaryochloris	0.00	0.00
Antarctobacter	0.00	0.00
Pistricoccus	0.00	0.00
Planctopirus	0.00	0.00
Microcoleus	0.00	0.00
Ferrovibrio	0.00	0.00
Tateyamaria	0.00	0.00
Acidiferrobacter	0.00	0.00
Rhizorhabdus	0.00	0.00
Youhaiella	0.00	0.00
Gluconacetobacter	0.00	0.00
Silicimonas	0.00	0.00
Oceanicola	0.00	0.00
Pseudorhodoplanes	0.00	0.00
Fuerstia	0.00	0.00
Guyparkeria	0.00	0.00
Monaibacterium	0.00	0.00
Aquifex	0.00	0.00
Methyloligella	0.00	0.00
Paradevosia	0.00	0.00
Obesumbacterium	0.00	0.00
Pajaroellobacter	0.00	0.00
Roseicitreum	0.00	0.00
Thermodesulfatator	0.00	0.00
Thermosulfuriphilus	0.00	0.00
Qingshengfaniella	0.00	0.00
Thalassoglobus	0.00	0.00
Actibacterium	0.00	0.00
Maricaulis	0.00	0.00
Bombella	0.00	0.00
Salinicola	0.00	0.00
Arenimonas	0.00	0.00
Brevirhabdus	0.00	0.00
Crateriforma	0.00	0.00
Sulfuricaulis	0.00	0.00
Roseitalea	0.00	0.00
Oecophyllibacter	0.00	0.00
Terricaulis	0.00	0.00
Dinoroseobacter	0.00	0.00
Shigella	0.00	0.00
Sandaracinobacter	0.00	0.00
Athalassotoga	0.00	0.00
Cylindrospermopsis	0.00	0.00
Lichenihabitans	0.00	0.00
Metakosakonia	0.00	0.00
Boseongicola	0.00	0.00
Pseudooceanicola	0.00	0.00
Entomobacter	0.00	0.00
Rhodobaca	0.00	0.00
Pseudescherichia	0.00	0.00
Roseibacterium	0.00	0.00
Ochrobactrum	0.00	0.00
Coprothermobacter	0.00	0.00
Thermosulfurimonas	0.00	0.00
Profundibacter	0.00	0.00
Allosphingosinicella	0.00	0.00
Tardibacter	0.00	0.00
Pseudorhizobium	0.00	0.00
Criblamydia	0.00	0.00
Limnospira	0.00	0.00

## Sheet: Table S5
Species	t	df	p-value	pc	Relative abundance in total PNG cohort (%)	Relative abundance in Betel chewers (%)	Relative abundance in Non-chewers (%)	Pathogenic according to Bartlett et al. 2022
Rothia mucilaginosa	4.39	88.961	0.00003055	0.0017719	8.58	11.36	5.79	na
Neisseria mucosa	-4.71	76.886	0.00001086	0.00062988	3.88	2.39	5.37	yes
Veillonella parvula	5.08	89.069	0.000002028	0.000117624	2.26	2.91	1.61	yes
Porphyromonas gingivalis	3.59	75.042	0.0005937	0.0344346	2.15	3.09	1.21	yes
Veillonella atypica	3.88	87.717	0.0002035	0.011803	2.04	2.76	1.32	yes
Fusobacterium pseudoperiodonticum	-4.94	70.953	0.000005079	0.000294582	1.52	0.76	2.28	na
Rothia dentocariosa	2.79	61.652	0.007063	0.409654	0.81	1.08	0.54	yes
Gemella haemolysans	-6.36	54.625	0.00000004354	0.00000252532	0.78	0.14	1.42	yes
Leptotrichia wadei	5.08	78.693	0.000002433	0.000141114	0.67	1.09	0.24	na
Treponema denticola	3.02	84.158	0.003306	0.191748	0.44	0.59	0.29	yes
Campylobacter rectus	2.08	88.629	0.04	2.32	0.42	0.51	0.33	yes
Actinomyces pacaensis	2.66	93.726	0.009235	0.53563	0.33	0.42	0.24	na
Actinomyces viscosus	4.99	50.081	0.000007593	0.000440394	0.29	0.53	0.04	yes
Capnocytophaga sputigena	-4.07	73.163	0.0001157	0.0067106	0.28	0.17	0.40	yes
Rothia aeria	-3.78	56.586	0.0003825	0.022185	0.28	0.14	0.42	yes
Treponema medium	2.83	91.989	0.005772	0.334776	0.27	0.35	0.19	na
Aggregatibacter sp. 2125159857	-8.18	54.69	0.00000000004572	0.00000000265176	0.26	0.05	0.47	na
Neisseria cinerea	-2.90	55.129	0.005299	0.307342	0.25	0.14	0.37	yes
Aggregatibacter segnis	-5.08	49.882	0.000005621	0.000326018	0.23	0.04	0.41	yes
Treponema sp. OMZ 804	2.68	93.247	0.008766	0.508428	0.23	0.29	0.17	na
Selenomonas sputigena	3.59	54.863	0.0007004	0.0406232	0.21	0.32	0.10	yes
Capnocytophaga gingivalis	-5.12	55.694	0.000003898	0.000226084	0.20	0.08	0.32	yes
Gemella sanguinis	-3.24	85.886	0.001716	0.099528	0.19	0.12	0.26	yes
Treponema sp. OMZ 838	2.47	93.524	0.01544	0.89552	0.16	0.20	0.12	na
Actinomyces sp. oral taxon 414	2.66	96.498	0.009028	0.523624	0.16	0.20	0.11	na
Actinomyces naeslundii	2.89	86.725	0.004816	0.279328	0.16	0.20	0.11	yes
Actinomyces sp. oral taxon 171	3.08	70.982	0.002951	0.171158	0.14	0.19	0.10	na
Capnocytophaga sp. FDAARGOS 737	-4.22	65.995	0.00007674	0.00445092	0.14	0.07	0.21	na
Selenomonas sp. oral taxon 136	2.66	96.676	0.009135	0.52983	0.14	0.18	0.10	na
Capnocytophaga leadbetteri	-4.31	66.504	0.00005461	0.00316738	0.13	0.07	0.20	yes
Fusobacterium periodonticum	-5.38	74.341	0.0000008237	0.0000477746	0.13	0.06	0.19	yes
Gemella morbillorum	-4.67	51.082	0.00002232	0.00129456	0.12	0.03	0.21	yes
Selenomonas sp. oral taxon 126	3.81	63.357	0.000312	0.018096	0.12	0.18	0.06	na
Veillonella rodentium	3.38	93.63	0.001058	0.061364	0.12	0.14	0.09	na
Leptotrichia trevisanii	6.12	61.658	0.00000007045	0.0000040861	0.12	0.17	0.06	yes
Fusobacterium hwasookii	-4.02	82.33	0.0001305	0.007569	0.11	0.07	0.14	na
Tannerella forsythia *	4.43	60.175	0.00003914	0.00227012	0.006	0.009	0.003	yes
*Taxa reported because of its link with Porphyromonas gingivalis and Treponema denticola

## Sheet: Table S6
PCoA axes	Porphyromonas gingivalis	Treponema denticola	Tannerella forsythia	Rothia mucilaginosa	Neisseria mucosa	Fusobacterium pseudoperiodonticum	Veillonella parvula	Veillonella atypica
PC1	r=0.19 p=0.051	r=0.20 p=0.044	r=0.082 p=0.41	r=-0.032 p=0.75	r=0.73 p=0.000000000000001	r=-0.27 p=0.0069	r=0.54 p=0.0000000047	r=0.60 p=0.000000000039
PC2	r=-0.10 p=0.32	r=-0.17 p=0.081	r=-0.048 p=0.64	r=0.61 p=0.000000000014	r=0.37 p=0.00012	r=-0.43 p=0.0000084	r=0.18 p=0.066	r=0.10 p=0.31
PC3	r=0.40 p=0.000035	r=0.28 p=0.0054	r=0.43 p=0.0000074	r=0.62 p=0.0000000000075	r=-0.17 p=0.097	r=-0.29 p=0.0040	r=0.09 p=0.38	r=0.17 p=0.08
PC4	r=-0.49 p=0.00000017	r=-0.38 p=0.00015	r=-0.32 p=0.0012	r=-0.019 p=0.85	r=-0.067 p=0.51	r=-0.061 p=0.54	r=0.46 p=0.0000017	r=0.43 p=0.0000086
